# Supplementary material for: Right versus left ventricular remodeling in heart failure due to chronic volume overload
Source: Sci Rep. 2021 Aug 24;11:17136. doi: 10.1038/s41598-021-96618-8 (PMC8384875; doi:10.1038/s41598-021-96618-8)
Supplement: Supplementary file 2 — Supplementary Information 2. [file 41598_2021_96618_MOESM2_ESM.xlsx]

## Sheet: List1
							Righ ventricle ACF/CTRL		Left ventricle ACF/CTRL
Accession	Protein Name	Coverage [%]	# Peptides	# PSMs	# Unique Peptides	Gene Symbol	Fold-change	Adj. P-Value	Fold-change	Adj. P-Value
Q00972	[3-methyl-2-oxobutanoate dehydrogenase [lipoamide]] kinase, mitochondrial	20	6	17	6	Bckdk	0.751	0.272851	0.986	1
Q63065	[Pyruvate dehydrogenase (acetyl-transferring)] kinase isozyme 1, mitochondrial	51	17	82	15	Pdk1	0.848	0.717173	1.092	0.436392
Q64536	[Pyruvate dehydrogenase (acetyl-transferring)] kinase isozyme 2, mitochondrial	37	11	35	9	Pdk2	0.752	0.29278	1	1
P26772	10 kDa heat shock protein, mitochondrial	75	10	100	10	Hspe1	0.91	0.764792	0.934	1
P35213	14-3-3 protein beta/alpha	52	12	63	5	Ywhab	1.076	1	1.395	0.192373
P62260	14-3-3 protein epsilon	60	14	88	11	Ywhae	1.108	0.165695	1.149	0.287456
P68511	14-3-3 protein eta	49	12	73	7	Ywhah	1.064	0.133412	1.157	0.0618097
P61983	14-3-3 protein gamma	49	12	98	6	Ywhag	1.257	0.0766801	1.329	0.0909993
P68255	14-3-3 protein theta	39	10	47	4	Ywhaq	1.55	0.471489	1.45	0.624633
A0A0G2JV65	14-3-3 protein zeta/delta	48	13	83	7	Ywhaz	1.235	0.0181333	1.273	0.0106397
Q64591	2,4-dienoyl-CoA reductase, mitochondrial	31	9	37	9	Decr1	0.265	<0.01	0.443	<0.01
G3V8B6	26S proteasome non-ATPase regulatory subunit 1	23	17	52	17	Psmd1	1.07	0.639387	1.26	<0.01
B0BN93	26S proteasome non-ATPase regulatory subunit 13	23	8	16	8	Psmd13	1.053	1	1.2	0.741284
Q4FZT9	26S proteasome non-ATPase regulatory subunit 2	24	15	44	15	Psmd2	1.225	0.957349	1.198	0.952333
P62193	26S proteasome regulatory subunit 4	37	13	21	12	Psmc1	1.157	0.287878	1.173	0.768469
Q6P6U2	26S proteasome regulatory subunit 6A	33	10	32	10	Psmc3	1.122	0.0170813	1.109	0.0668393
Q63570	26S proteasome regulatory subunit 6B	35	12	38	11	Psmc4	1.216	0.294489	1.235	0.189489
G3V7L6	26S proteasome regulatory subunit 7	27	10	23	10	Psmc2	1.058	1	1.331	0.610941
P62198	26S proteasome regulatory subunit 8	38	13	27	12	Psmc5	1.285	0.362682	1.167	0.7677
Q62785	28 kDa heat- and acid-stable phosphoprotein	13	3	4	3	Pdap1	1.155	0.632205	1.369	0.1549
Q5I0K8	28S ribosomal protein S7, mitochondrial	16	3	5	3	Mrps7	0.75	0.204958	0.927	1
Q4G064	2-methoxy-6-polyprenyl-1,4-benzoquinol methylase, mitochondrial	43	10	45	10	Coq5	0.79	<0.01	0.825	0.0118878
Q5XI78	2-oxoglutarate dehydrogenase, mitochondrial	47	37	428	37	Ogdh; LOC103693780	0.867	<0.01	0.906	<0.01
F7EV94	2-oxoisovalerate dehydrogenase subunit alpha	49	15	61	15	Bckdha	0.825	0.0113725	0.901	0.265783
A0A0A0MXW1	2-oxoisovalerate dehydrogenase subunit beta, mitochondrial	27	6	71	6	Bckdhb	0.758	0.0253067	1.031	1
A0A0G2K0V3	3'(2'),5'-bisphosphate nucleotidase 1	19	5	13	5	Bpnt1	1.202	0.0246007	1.208	0.040539
O70351	3-hydroxyacyl-CoA dehydrogenase type-2	77	14	166	14	Hsd17b10	0.837	<0.01	0.839	<0.01
D4A1J4	3-hydroxybutyrate dehydrogenase type 2	16	3	3	3	Bdh2	0.908	1	1.383	0.648177
P29266	3-hydroxyisobutyrate dehydrogenase, mitochondrial	34	9	63	9	Hibadh	1.016	0.852562	0.969	0.851536
Q5XIE6	3-hydroxyisobutyryl-CoA hydrolase, mitochondrial	44	15	87	15	Hibch	0.962	0.0476807	0.886	<0.01
G3V9U2	3-ketoacyl-CoA thiolase, mitochondrial	61	18	252	18	Acaa2	0.761	<0.01	0.761	<0.01
P97532	3-mercaptopyruvate sulfurtransferase	45	11	74	10	Mpst	0.938	0.684546	1.028	0.915147
G3V6R7	3-oxoacyl-[acyl-carrier-protein] synthase, mitochondrial	38	10	41	10	Oxsm	0.827	0.918575	1.007	1
P63326	40S ribosomal protein S10	29	5	14	5	Rps10; Rps10l1	0.784	0.477759	0.922	1
P62282	40S ribosomal protein S11	26	5	8	5	Rps11	0.994	1	1.087	1
P63324	40S ribosomal protein S12	14	2	9	2	Rps12	0.929	0.868197	1.009	1
P62278	40S ribosomal protein S13	29	4	20	4	Rps13; LOC684988	0.879	0.686849	0.949	1
Q6PDV6	40S ribosomal protein S14	14	2	6	2	Rps14; LOC100911847	0.777	0.401302	0.936	0.820123
D3ZLL8	40S ribosomal protein S15a-like	24	3	8	3	Rps15a-ps7; Rps15al4; LOC100909878	1.114	1	1.025	1
D3ZFA8	40S ribosomal protein S17-like	47	4	8	4	LOC100362366	0.918	1	1.164	0.773006
P62909	40S ribosomal protein S3	56	11	30	11	Rps3	0.861	1	1.251	0.938868
P49242	40S ribosomal protein S3a	25	6	12	6	Rps3a	1.072	0.856238	1.093	0.707479
X1WI37	40S ribosomal protein S4	31	8	19	8	Rps4x	0.933	1	1.025	1
P62083	40S ribosomal protein S7	41	5	25	5	Rps7; LOC100362830	1.029	0.757879	1.001	1
D3ZIE1	40S ribosomal protein S8	15	3	17	3	RGD1566369	0.886	1	0.973	1
P29314	40S ribosomal protein S9	23	5	11	5	Rps9; LOC100909466; LOC103689992	0.978	0.805008	1.095	1
P38983	40S ribosomal protein SA	44	10	45	10	Rpsa	1.11	0.0880741	1.041	0.410941
Q9JLJ3	4-trimethylaminobutyraldehyde dehydrogenase	28	12	68	12	Aldh9a1	1.043	1	1.089	0.382789
Q66HL0	5' nucleotidase, ecto	10	5	10	5	Nt5e	1.518	0.918548	0.95	0.940512
Q09137	5'-AMP-activated protein kinase catalytic subunit alpha-2	8	4	10	4	Prkaa2	0.772	0.702915	1.111	1
P80386	5'-AMP-activated protein kinase subunit beta-1	44	6	9	6	Prkab1	0.727	0.554792	0.905	1
P80385	5'-AMP-activated protein kinase subunit gamma-1	12	3	14	3	Prkag1	0.835	1	1.027	1
G3V879	5-demethoxyubiquinone hydroxylase, mitochondrial	63	10	45	10	Coq7 COQ7	0.674	<0.01	0.702	0.00766429
D3ZMY7	5'-nucleotidase, cytosolic II	10	4	17	4	Nt5c2	2.067	<0.01	1.498	0.0463667
P63039	60 kDa heat shock protein, mitochondrial	64	28	1020	28	Hspd1	0.939	0.347851	0.912	0.0266362
P19945	60S acidic ribosomal protein P0	27	8	46	8	Rplp0	1.078	0.709219	1.15	0.620936
P02401	60S acidic ribosomal protein P2	67	4	36	4	Rplp2; LOC100911575	0.961	1	1.105	1
Q4V8I6	60S ribosomal protein L11	18	3	15	3	Rpl11	0.895	1	0.957	0.867942
P24049	60S ribosomal protein L17	21	3	8	3	Rpl17	0.853	0.696438	1.227	0.487297
P62718	60S ribosomal protein L18a	9	2	3	2	Rpl18a	1.087	0.664155	0.857	0.247829
Q6PDV8	60S ribosomal protein L22	19	2	7	2	LOC100363800; LOC100360057; Rpl22	1.127	1	1.051	1
Q6P3V9	60S ribosomal protein L4	11	3	7	3	Rpl4	1.036	1	0.845	1
Q6P790	60S ribosomal protein L6 (Fragment)	23	6	16	6	Rpl6	0.992	1	1.088	0.820123
P05426	60S ribosomal protein L7	20	5	14	5	Rpl7	0.81	0.0113905	1.035	0.781247
P62919	60S ribosomal protein L8	13	3	12	3	Rpl8; LOC100910370; LOC100360117; LOC108348142	1.169	0.807324	1.066	0.68834
Q7TP11	6-phosphogluconate dehydrogenase, decarboxylating	14	12	36	12		1.772	<0.01	1.408	0.00795189
G3V8D5	6-phosphogluconolactonase	33	6	27	6	Pgls	1.197	0.417615	1.104	0.883116
D4A9M6	A kinase (PRKA) anchor protein 1, isoform CRA_b	9	6	12	6	Akap1	0.982	1	0.927	0.498627
Q7TMB9	Ab1-021	34	15	97	10	LOC299282	0.956	1	1.077	0.551929
D3ZXK4	Abhydrolase domain-containing 11	38	7	20	7	Abhd11	0.958	1	0.939	1
Q7TQ90	Ac1002	9	6	17	6	Adh4 Adh5	0.885	1	1.068	0.622747
Q7TQ70	Ac1873	19	13	42	13	Fga	1.114	0.301293	0.756	<0.01
P17764	Acetyl-CoA acetyltransferase, mitochondrial	47	16	218	16	Acat1	0.837	0.0411328	0.927	0.247545
D3ZZN3	Acetyl-coenzyme A synthetase	36	19	108	19	Acss1	0.756	<0.01	0.928	0.11173
D4AA35	Acetylserotonin O-methyltransferase-like	13	2	2	2	Asmtl	0.716	0.822215	0.805	1
A0A0G2K8T0	Acid ceramidase	36	11	43	11	Asah1	1.156	0.0154137	1.111	0.146871
Q4FZU0	Acid phosphatase 6, lysophosphatidic	17	5	15	5	Acp6	0.885	0.356551	1.027	1
F7EL36	Acidic leucine-rich nuclear phosphoprotein 32 family member A	10	4	8	2	Anp32a	1.053	1	1.243	0.345008
Q5XIE0	Acidic leucine-rich nuclear phosphoprotein 32 family member E	19	3	8	3	Anp32e	0.915	0.78274	1.156	0.577255
Q9ER34	Aconitate hydratase, mitochondrial	48	36	710	36	Aco2	0.914	0.889253	0.894	0.237011
P68136	Actin, alpha skeletal muscle	65	24	1405	2	Acta1	1.056	0.0617114	0.966	0.777867
A0A0G2K4M6	Actin, aortic smooth muscle	65	24	1697	3	Acta2	0.958	1	0.89	0.97379
A0A0G2K3K2	Actin, cytoplasmic 1	53	20	1013	6	Actb	1.329	<0.01	1.397	0.0114215
Q3KR72	Actin-binding LIM protein 1	49	17	82	12	Ablim1	1.026	1	0.963	0.516831
D3ZCV0	Actinin alpha 2	66	54	1082	38	Actn2	1.11	0.0166356	1.085	0.0680551
Q5M7U6	Actin-related protein 2	13	5	19	4	Actr2	1.28	0.355509	1.389	0.206639
Q99PD4	Actin-related protein 2/3 complex subunit 1A	6	2	4	2	Arpc1a	0.908	1	1.326	0.656289
P85970	Actin-related protein 2/3 complex subunit 2	27	6	13	6	Arpc2	1.013	1	1.088	0.707479
B2RZ72	Actin-related protein 2/3 complex subunit 4	23	4	6	4	Arpc4	1.392	0.239143	1.192	0.441221
A1L108	Actin-related protein 2/3 complex subunit 5-like protein	36	4	16	4	Arpc5l; Arpc5l-ps1	1.124	1	1.096	0.828175
A0A0G2K1C0	Actin-related protein 3	26	8	40	8	Actr3	1.268	0.0663636	1.461	0.0204086
B0BN63	Activator of Hsp90 ATPase activity 1	22	6	14	6	Ahsa1; LOC681996	0.925	0.027734	1.033	0.302197
D3ZF13	Acyl carrier protein	10	2	16	2	Ndufab1	0.887	0.888559	0.882	1
G3V9E4	Acylamino-acid-releasing enzyme	20	7	11	7	Apeh	1.191	0.0918305	1.276	0.0156185
M0RDK9	Acyl-CoA dehydrogenase family, member 8	10	4	15	4	Acad8	1.067	1	1.033	1
D3ZUX7	Acyl-CoA synthetase family member 3	28	11	30	11	Acsf3	0.591	<0.01	0.776	0.0770102
F1LX28	Acyl-CoA thioesterase 11	9	4	5	4	Acot11	0.528	0.176544	0.952	1
D3ZA93	Acyl-CoA thioesterase 13	16	2	21	2	Acot13	0.533	<0.01	0.578	<0.01
Q6IMX8	Acyl-CoA thioesterase 2	49	16	143	16	Acot2	0.565	<0.01	0.676	<0.01
Q5U2X8	Acyl-CoA thioesterase 9	26	10	31	10	Acot9	1.001	1	1.1	0.256376
Q6TXF3	Acyl-CoA-binding protein	6	2	19	2	Dbi	1	1	1.227	1
Q5M9H2	Acyl-Coenzyme A dehydrogenase, very long chain	59	29	331	29	Acadvl	0.555	<0.01	0.598	<0.01
D3Z9L0	Acylglycerol kinase	13	5	14	5	Agk	1.009	1	1.024	1
D4A6X4	Acylphosphatase	55	5	23	5	Acyp1	1.154	0.875361	1.165	0.979707
P35745	Acylphosphatase-2	22	2	13	2	Acyp2	0.842	0.371026	1.029	1
P70470	Acyl-protein thioesterase 1	35	5	36	5	Lypla1	0.937	1	0.848	1
Q9QYL8	Acyl-protein thioesterase 2	18	3	10	3	Lypla2	0.967	0.797222	1.013	1
Q6AYQ8	Acylpyruvase FAHD1, mitochondrial	28	5	23	5	Fahd1	0.652	<0.01	0.71	0.00981811
Q63768	Adapter molecule crk	23	5	15	5	Crk	1.078	0.888329	1.005	1
P36972	Adenine phosphoribosyltransferase	31	6	26	6	Aprt	0.715	0.0362578	0.886	0.656289
Q920P6	Adenosine deaminase	13	3	5	3	Ada	1.137	1	1.021	1
A0A0G2JSL8	Adenosine kinase	49	13	33	13	Adk	0.733	0.360256	1.017	1
P10760	Adenosylhomocysteinase	35	13	35	13	Ahcy	1.178	0.883968	1.303	0.0517234
A0A0G2JSG6	Adenylate kinase 2, mitochondrial	47	9	84	9	Ak2	0.949	1	0.909	1
Q9WUS0	Adenylate kinase 4, mitochondrial	66	11	47	11	Ak4	0.663	0.0327694	0.869	0.984663
P39069	Adenylate kinase isoenzyme 1	56	11	272	11	Ak1	0.897	0.647322	0.906	0.682393
D3ZW08	Adenylosuccinate lyase	32	9	29	9	Adsl	0.701	0.189518	0.963	1
M0R629	Adenylosuccinate synthetase isozyme 1	47	15	76	15	Adssl1	0.369	<0.01	0.57	<0.01
Q08163	Adenylyl cyclase-associated protein 1	19	5	28	5	Cap1	1.309	0.0787976	1.418	0.0206555
P52481	Adenylyl cyclase-associated protein 2	33	12	36	12	Cap2	1.469	<0.01	1.418	<0.01
Q9R290	Adipocyte lipid-binding protein	38	6	65	6	Fabp4	0.699	<0.01	0.893	0.215681
D3ZZQ4	Adipogenesis-associated, Mth938 domain-containing	27	3	9	3	Aamdc	0.635	0.197045	0.789	1
A0A0G2K845	Adiponectin, C1Q and collagen domain-containing	17	3	14	3	Adipoq	1.338	0.0126226	1.251	0.0793663
Q6P9Y4	ADP/ATP translocase 1	41	14	340	5	Slc25a4	0.767	0.0352799	0.879	0.553622
Q09073	ADP/ATP translocase 2	38	13	174	4	Slc25a5	1.443	<0.01	1.408	<0.01
Q8K4G6	ADP-ribose glycohydrolase MACROD1 (Fragment)	26	6	26	6	Macrod1	0.448	<0.01	0.551	<0.01
P61206	ADP-ribosylation factor 3	54	7	56	3	Arf3	1.194	<0.01	1.242	<0.01
P61751	ADP-ribosylation factor 4	47	6	34	3	Arf4	1.704	0.263908	1.293	0.815192
P37996	ADP-ribosylation factor-like protein 3	32	4	9	4	Arl3	1.172	1	1.165	1
Q66HA6	ADP-ribosylation factor-like protein 8B	34	6	26	6	Arl8b	1.088	0.854845	1.034	1
P36953	Afamin	18	9	28	9	Afm	0.833	<0.01	1.116	0.0206094
F1LN92	AFG3-like matrix AAA peptidase subunit 2	30	22	63	21	Afg3l2	0.907	0.554876	1.036	1
Q8CG45	Aflatoxin B1 aldehyde reductase member 2	23	7	32	7	Akr7a2	0.8	0.066114	0.886	0.424232
Q38PG1	AHNAK 1 (Fragment)	24	12	45	2	Ahnak	1.138	0.954792	1.489	0.208041
A0A0G2JUA5	AHNAK nucleoprotein	58	127	443	117	Ahnak	1.313	0.0141519	1.283	0.0213558
F1LPQ9	A-kinase anchor protein 2	6	5	6	5	Akap2	0.981	1	1.401	0.343642
Q5XI97	Alanyl-tRNA editing protein Aarsd1	22	7	11	7	Aarsd1	0.749	0.205132	0.945	1
G3V7J0	Aldehyde dehydrogenase family 6, subfamily A1, isoform CRA_b	49	23	279	23	Aldh6a1	0.802	<0.01	0.87	0.00894244
P51635	Aldo-keto reductase family 1 member A1	44	11	36	11	Akr1a1	1.407	<0.01	1.293	0.01376
P07943	Aldo-keto reductase family 1 member B1	45	13	120	12	Akr1b1	0.997	1	0.953	0.078111
D3ZF77	Aldo-keto reductase family 1 member C15	50	15	53	15	Akr1cl	1.142	0.193404	1.248	0.0653314
F7EMK8	Aldose reductase-related protein 1-like	24	4	9	3	LOC100910708	1.024	1	1.194	1
A0A0G2K0X8	Alkaline phosphatase	5	2	5	2	Alpl	1.921	0.145361	1.586	0.340569
Q63910	Alpha globin	57	5	24	5	LOC287167; Hba-a1	1.372	<0.01	1.542	<0.01
D3ZAN3	Alpha glucosidase 2 alpha neutral subunit (Predicted)	14	8	14	8	Ganab	1.221	0.875151	1.344	0.619686
G3V8V3	Alpha-1,4 glucan phosphorylase	51	41	449	31	Pygm	0.86	<0.01	0.919	0.00792052
P02764	Alpha-1-acid glycoprotein	16	4	12	4	Orm1	0.969	1	1.19	0.369655
A0A0G2JZ73	Alpha-1-antiproteinase	46	15	115	15	Serpina1	1.365	<0.01	1.542	<0.01
P14046	Alpha-1-inhibitor 3	27	34	190	9	A1i3; LOC297568	0.774	<0.01	0.79	<0.01
Q63041	Alpha-1-macroglobulin	32	37	159	37	Pzp	1.219	<0.01	1.113	0.0507332
Q6T487	Alpha-actinin-1	44	35	338	15	Actn1	1.101	0.672117	1.264	0.080176
A0A0G2K013	Alpha-actinin-4	51	37	345	23	Actn4	1.402	<0.01	1.6	<0.01
Q64057	Alpha-aminoadipic semialdehyde dehydrogenase	35	15	82	15	Aldh7a1	1.105	0.00746478	1.127	<0.01
P85515	Alpha-centractin	32	9	40	4	Actr1a	1.228	0.555803	1.253	0.406258
P23928	Alpha-crystallin B chain	75	9	217	9	Cryab	1.696	<0.01	1.351	<0.01
Q5M9I2	Alpha-mannosidase 2C1	5	4	8	4	Man2c1	0.791	0.371026	0.96	1
Q66H12	Alpha-N-acetylgalactosaminidase	11	4	17	4	Naga	1.191	1	1.177	0.815178
P54921	Alpha-soluble NSF attachment protein	19	4	11	4	Napa	1.097	1	1.21	1
Q7TP38	Amine oxidase	6	9	19	9		0.817	0.995661	1.012	1
B2GV33	Amine oxidase	41	19	253	19	Maoa	5.495	<0.01	3.379	<0.01
Q4G079	Aminoacyl tRNA synthetase complex-interacting multifunctional protein 1	26	5	16	5	Aimp1	1.064	1	1.074	1
Q6AYS7	Aminoacylase-1A	42	13	29	13	Acy1	0.665	0.00858831	0.771	0.149896
F1M9V7	Aminopeptidase	33	24	75	24	Npepps	1.43	<0.01	1.37	0.00645929
O09175	Aminopeptidase B	15	8	12	8	Rnpep	0.953	1	1.127	1
D4AEH9	Amylo-1, 6-glucosidase, 4-alpha-glucanotransferase (Glycogen debranching enzyme, glycogen storage disease type III) (Predicted), isoform CRA_a	35	42	174	42	Agl	0.873	0.0787976	0.994	1
Q5XID1	Anamorsin	27	4	11	4	Ciapin1	1	1	1.033	1
P01015	Angiotensinogen	18	7	16	7	Agt	1.129	1	0.971	1
F8WFT7	Anion exchange protein	19	14	32	14	Slc4a1	1.663	<0.01	3.686	<0.01
D3Z9Z0	Ankyrin 1	5	7	10	4	Ank1	1.003	1	1.219	0.661714
Q8R560	Ankyrin repeat domain-containing protein 1	32	9	22	9	Ankrd1	1.4	0.0142569	1.441	0.0184816
A0A0G2K1Q7	Ankyrin-3	7	10	22	7	Ank3	0.76	0.640048	0.885	1
Q6IMZ3	Annexin	55	36	193	36	Anxa6	1.205	<0.01	1.214	<0.01
Q5XI77	Annexin	28	13	49	12	Anxa11	0.765	0.101925	0.8	0.354427
P07150	Annexin A1	45	12	52	12	Anxa1	1.93	<0.01	1.739	<0.01
Q07936	Annexin A2	55	17	99	17	Anxa2	1.88	<0.01	1.819	<0.01
P14669	Annexin A3	52	15	53	14	Anxa3	0.948	1	1.153	0.0501346
P55260	Annexin A4	34	10	28	10	Anxa4	1.245	0.00750362	1.211	0.0201723
P14668	Annexin A5	69	19	215	19	Anxa5	2.534	<0.01	2.096	<0.01
Q3ZB97	AP complex subunit beta	27	19	39	10	Ap2b1; LOC100912146	1.315	0.0178025	1.321	0.0229745
D3ZUY8	AP-2 complex subunit alpha	11	7	12	6	Ap2a1	1.266	0.488875	1.341	0.349731
Q66HM2	AP-2 complex subunit alpha	16	9	17	8	Ap2a2	1.126	1	1.169	0.967029
P84092	AP-2 complex subunit mu	9	3	5	3	Ap2m1	1.154	0.722518	1.375	0.19396
P04639	Apolipoprotein A-I	53	11	44	11	Apoa1	1.055	0.18534	0.97	0.92463
A0A0G2JVX7	Apolipoprotein A-IV	23	9	19	9	Apoa4	0.982	1	1.323	0.162041
B4F789	Apolipoprotein B editing complex 2 (Predicted), isoform CRA_a	54	7	50	7	Apobec2	1.431	0.323079	1.229	0.296865
Q6PAH0	Apolipoprotein E	36	11	36	11	Apoe	1.448	0.540049	1.393	0.267509
Q9JM53	Apoptosis-inducing factor 1, mitochondrial	42	21	143	21	Aifm1	0.98	1	1.041	0.585718
P29975	Aquaporin-1	14	3	9	3	Aqp1	0.663	0.0235231	0.843	0.27616
P40329	Arginine--tRNA ligase, cytoplasmic	14	7	12	7	Rars	1.298	0.856238	1.55	0.406572
B0BN83	Armadillo repeat-containing protein 1	20	4	6	4	Armc1	0.948	1	1.412	0.333866
Q4G022	Arsenical pump-driving ATPase (Fragment)	20	6	15	6	Asna1	1.262	0.849681	1.361	0.674357
P13221	Aspartate aminotransferase, cytoplasmic	62	22	252	22	Got1	0.69	<0.01	0.692	<0.01
P00507	Aspartate aminotransferase, mitochondrial	44	20	339	20	Got2	0.748	<0.01	0.796	0.00524404
Q4V8H5	Aspartyl aminopeptidase	43	16	48	16	Dnpep	1.916	<0.01	1.562	<0.01
Q5XIH1	Asporin	32	10	23	10	Aspn; NEWGENE_1549776; Aspnl1	0.868	0.386204	1.282	0.0822486
Q5U318	Astrocytic phosphoprotein PEA-15	55	5	14	5	Pea15; Pea15a	1.771	0.0338957	1.64	0.11944
P19511	ATP synthase F(0) complex subunit B1, mitochondrial	50	14	209	14	Atp5f1; LOC100911417	0.854	0.0140392	0.867	0.029852
Q9JJW3	ATP synthase membrane subunit DAPIT, mitochondrial	45	2	31	2	Usmg5; LOC100360002; LOC103693430	0.931	1	0.84	0.208854
Q5UAJ5	ATP synthase protein 8	46	3	25	3	ATP8 atp8	0.902	0.809105	0.791	0.585718
Q549I0	ATP synthase subunit a	8	2	8	2	atp6 ATP6	0.828	0.870056	0.894	0.942058
P15999	ATP synthase subunit alpha, mitochondrial	61	34	1150	34	Atp5a1	0.911	0.848304	0.833	0.181761
P10719	ATP synthase subunit beta, mitochondrial	74	29	2672	11	Atp5b	0.858	0.178875	0.871	0.164135
P31399	ATP synthase subunit d, mitochondrial	68	10	205	10	Atp5h	0.921	0.132997	0.78	<0.01
G3V7Y3	ATP synthase subunit delta, mitochondrial	38	3	39	3	Atp5d	0.827	<0.01	0.827	0.0130237
P29419	ATP synthase subunit e, mitochondrial	75	6	100	6	Atp5i	0.809	0.00978256	0.787	0.00962667
D3ZAF6	ATP synthase subunit f, mitochondrial	24	2	28	2	Atp5j2	0.873	0.722518	0.99	1
Q6PDU7	ATP synthase subunit g, mitochondrial	47	4	66	4	Atp5l	0.808	0.0135599	0.879	0.0503333
P35435	ATP synthase subunit gamma, mitochondrial	45	11	185	11	Atp5c1	0.882	0.854702	0.838	0.370013
Q06647	ATP synthase subunit O, mitochondrial	54	10	149	10	Atp5o	0.759	<0.01	0.81	<0.01
Q5XIM4	ATP synthase subunit s, mitochondrial	19	4	11	4	Atp5s	0.973	1	1.077	1
P21571	ATP synthase-coupling factor 6, mitochondrial	50	6	50	6	Atp5j	0.842	1	0.973	1
Q505J9	ATPase family AAA domain-containing protein 1	23	5	26	5	Atad1	0.904	0.563575	1.096	0.832725
Q3KRE0	ATPase family AAA domain-containing protein 3	14	6	21	6	Atad3a	0.555	<0.01	0.858	0.57369
D4A133	ATPase H+-transporting V1 subunit A	31	14	30	14	Atp6v1a	1.486	0.401302	1.056	1
Q03344	ATPase inhibitor, mitochondrial	14	2	6	2	Atpif1	0.744	0.702915	1.083	1
G3V7L8	ATPase, H+ transporting, V1 subunit E isoform 1, isoform CRA_a	29	6	11	6	Atp6v1e1	1.4	0.0149416	1.206	0.16408
A0A0G2K866	ATP-binding cassette sub-family B member 7, mitochondrial	12	5	12	5	Abcb7	0.967	1	1.284	0.773877
Q6MG08	ATP-binding cassette sub-family F member 1	8	5	9	5	Abcf1	1.277	0.378907	0.966	1
D3ZLK9	ATP-dependent (S)-NAD(P)H-hydrate dehydratase	13	3	8	3	Carkd; Naxd	0.981	1	1.125	1
Q52KS1	ATP-dependent 6-phosphofructokinase	39	26	116	23	Pfkm	0.698	<0.01	0.812	0.0341957
P30835	ATP-dependent 6-phosphofructokinase, liver type	16	10	24	7	Pfkl	1.613	0.056762	1.733	0.046912
P47860	ATP-dependent 6-phosphofructokinase, platelet type	18	11	16	9	Pfkp	1.828	0.3146	2.123	0.207996
Q5U2U0	ATP-dependent Clp protease ATP-binding subunit clpX-like, mitochondrial	7	4	5	4	Clpx	0.649	0.0858375	0.912	1
M0RAD5	ATP-dependent Clp protease proteolytic subunit	24	5	12	5	Clpp	0.824	0.0316645	0.958	0.801326
Q641Y8	ATP-dependent RNA helicase DDX1	24	12	36	12	Ddx1	1.297	0.0685632	1.179	0.176446
Q5BJQ0	Atypical kinase COQ8A, mitochondrial	39	16	103	16	Adck3; Coq8a	0.46	<0.01	0.53	0.00642415
F1LQH9	BAG cochaperone 2	17	3	7	3	Bag2	1.485	0.603213	1.09	1
Q9R1T1	Barrier-to-autointegration factor	40	2	15	2	Banf1	0.7	1	1.045	1
Q9ESS6	Basal cell adhesion molecule	31	11	34	11	Bcam	1.06	0.715188	1.056	0.559632
Q9WTT7	Basic leucine zipper and W2 domain-containing protein 2	29	13	24	13	Bzw2	0.745	0.316416	1.005	1
Q6GT74	Basigin	28	7	29	7	Bsg	1.332	<0.01	1.348	<0.01
Q6AY58	B-cell receptor-associated protein 31	29	6	14	6	Bcap31	1.215	1	1.456	0.176758
D3ZT71	BCL2-like 13	21	6	26	6	Bcl2l13	1.289	0.50863	1.223	0.570919
Q5XIM0	BCS1 homolog, ubiquinol-cytochrome c reductase complex chaperone	30	8	30	8	Bcs1l	0.967	0.483231	1.174	0.274975
P26644	Beta-2-glycoprotein 1	6	2	5	2	Apoh	0.965	1	1.148	1
P15429	Beta-enolase	50	18	218	14	Eno3	0.596	<0.01	0.641	<0.01
Q63067	Beta-globin chain	12	2	5	2	Hbe2	0.995	1	0.877	1
Q5RKK3	Bifunctional epoxide hydrolase 2	18	6	24	6	Ephx2	0.573	0.101448	0.593	0.136163
O35567	Bifunctional purine biosynthesis protein PURH	43	18	83	18	Atic	1.427	<0.01	1.25	0.00718691
P47853	Biglycan	27	9	23	8	Bgn	1.962	<0.01	1.818	<0.01
B5DF65	Biliverdin reductase B	65	8	48	8	Blvrb	0.925	0.706495	0.955	0.585718
Q3B8N9	Biphenyl hydrolase-like	25	5	22	5	Bphl	0.675	<0.01	0.799	0.0199824
Q9JIX3	Bis(5'-adenosyl)-triphosphatase	28	3	4	3	Fhit	0.945	1	0.857	1
Q6PEC0	Bis(5'-nucleosyl)-tetraphosphatase [asymmetrical]	47	4	14	4	Nudt2	0.736	0.5878	0.898	0.601439
A1A5L1	Bleomycin hydrolase	15	4	11	4	Blmh	1.189	1	1.051	1
O35854	Branched-chain-amino-acid aminotransferase, mitochondrial	27	9	65	9	Bcat2	0.659	0.00885132	0.783	0.35108
Q5VLR5	BWK4	13	4	7	3	Erp44	1.161	0.184029	1.563	0.0109085
P27653	C-1-tetrahydrofolate synthase, cytoplasmic	11	9	16	4	Mthfd1	0.754	0.194639	0.886	0.801326
Q8R490	Cadherin 13	19	10	46	10	Cdh13	1.413	<0.01	1.336	<0.01
G3V803	Cadherin-2	27	13	52	13	LOC497718; Cdh2	1.521	<0.01	1.409	<0.01
P15791	Calcium/calmodulin-dependent protein kinase type II subunit delta	17	8	23	4	Camk2d	0.944	1	1.055	0.919169
Q9WU49	Calcium-regulated heat stable protein 1	41	3	9	3	Carhsp1	1.415	<0.01	1.195	0.0764411
Q6AYK6	Calcyclin-binding protein	28	5	10	4	Cacybp	1.268	0.590269	1.213	0.774295
P0DP31	Calmodulin-3	56	9	39	9	Calm2; Calm3; Calm1	1.035	1	1.013	1
P35565	Calnexin	45	20	54	20	Canx	1.507	<0.01	1.542	<0.01
Q07009	Calpain-2 catalytic subunit	32	16	46	16	Capn2	1.327	0.521386	1.437	0.582893
P18418	Calreticulin	53	17	71	17	Calr	1.372	<0.01	1.379	<0.01
F1M944	Calsequestrin	40	12	199	12	Casq2	0.861	0.0579663	0.936	0.828175
G3V6S3	Calumenin	57	12	47	12	Calu	2.065	<0.01	1.676	<0.01
P09456	cAMP-dependent protein kinase type I-alpha regulatory subunit	41	15	58	15	Prkar1a	0.879	0.0201197	0.943	0.160541
P12368	cAMP-dependent protein kinase type II-alpha regulatory subunit	33	10	40	10	Prkar2a	1.027	1	1.031	1
B0BNN3	Carbonic anhydrase 1	55	10	52	10	Ca1; Car1	1.576	<0.01	1.791	<0.01
P27139	Carbonic anhydrase 2	45	8	46	8	Ca2; Car2	1.288	<0.01	1.491	<0.01
P14141	Carbonic anhydrase 3	15	4	17	4	Car3	0.951	1	1.199	0.944277
P47727	Carbonyl reductase [NADPH] 1	56	13	56	12	Cbr1	0.619	<0.01	0.71	<0.01
Q7TS56	Carbonyl reductase family member 4	33	5	8	5	Cbr4	0.499	0.0125551	0.767	0.776137
P10959	Carboxylesterase 1C	23	9	18	8	Ces1c	0.757	0.474058	0.733	0.410466
P16303	Carboxylesterase 1D	31	13	50	13	Ces1d	0.893	0.269355	0.995	1
Q7TP52	Carboxymethylenebutenolidase homolog	42	8	30	8	Cmbl	0.651	<0.01	0.689	0.00523914
Q6AYS3	Carboxypeptidase	4	2	6	2	Ctsa	1.241	0.392137	1.497	0.103932
Q6IRK9	Carboxypeptidase Q	21	6	18	6	Cpq	1.114	1	1.285	0.874834
Q7TMZ9	Cardiac titin N2B isoform (Fragment)	49	49	380	41	Ttn	0.993	0.988818	0.969	0.615464
Q7TN00	Cardiac titin N2BA isoform (Fragment)	22	59	214	38	Ttn	1.158	0.0141519	1.041	0.548175
Q4PP99	Cardiac troponin C	46	8	92	8	Tnnc1	0.865	0.668794	0.92	1
M0R557	Cardiomyopathy-associated 5	17	33	58	33	Cmya5	0.888	1	0.943	1
Q704S8	Carnitine O-acetyltransferase	37	23	97	23	Crat	0.517	<0.01	0.595	<0.01
Q63704	Carnitine O-palmitoyltransferase 1, muscle isoform	20	14	59	14	Cpt1b	0.91	0.180665	1.265	<0.01
P18886	Carnitine O-palmitoyltransferase 2, mitochondrial	51	27	163	3	Cpt2	0.744	<0.01	0.852	0.0106397
P19139	Casein kinase II subunit alpha	24	6	16	6	Csnk2a1	0.967	1	1.114	0.604302
Q9WTT2	Caseinolytic peptidase B protein homolog	8	4	9	4	Clpb	0.721	0.029508	0.924	0.721895
P04762	Catalase	49	19	82	19	Cat	1.343	<0.01	1.429	<0.01
P22734	Catechol O-methyltransferase	13	3	10	3	Comt	1.126	0.631823	1.587	0.0332835
Q5U302	Catenin (Cadherin associated protein), alpha 1	44	32	138	31	Ctnna1	1.375	<0.01	1.242	<0.01
D3ZZZ9	Catenin (Cadherin associated protein), delta 1 (Predicted), isoform CRA_a	9	7	13	7	Ctnnd1	0.882	1	1.434	0.535773
Q9WU82	Catenin beta-1	35	20	72	18	Ctnnb1	1.467	0.0594785	1.246	0.227439
Q6IN22	Cathepsin B	8	2	9	2	Ctsb	1.264	0.13758	1.594	0.0253893
Q6P6T6	Cathepsin D	18	6	32	6	Ctsd	0.804	0.027193	0.796	0.0155036
G3V8L9	Caveolae-associated protein 1	42	15	102	15	Ptrf; Cavin1	0.852	0.158116	0.936	0.551915
Q66H98	Caveolae-associated protein 2	51	15	61	15	Sdpr; Cavin2	0.999	1	0.965	0.721035
Q9Z1H9	Caveolae-associated protein 3	45	10	25	10	Prkcdbp; Cavin3	0.902	0.0768964	1.046	1
B1PRL5	Caveolae-associated protein 4	31	8	26	8	Murc; Cavin4	0.838	0.0920157	0.986	1
P41350	Caveolin-1	46	7	62	6	Cav1	0.874	0.135218	0.883	1
Q9QZA6	CD151 antigen	10	2	5	2	Cd151; LOC100911730	1.096	1	1.399	0.433844
P40241	CD9 antigen	7	2	8	2	Cd9	0.815	0.504813	1.022	1
B0K020	CDGSH iron-sulfur domain-containing protein 1	44	4	61	4	Cisd1	0.994	1	0.968	1
P70500	CDP-diacylglycerol--inositol 3-phosphatidyltransferase	12	2	4	2	Cdipt	1.255	0.0461182	1.579	0.00766097
P0C5I0	Cerebral dopamine neurotrophic factor	10	2	4	2	Cdnf	0.726	0.0674863	0.84	0.330129
A0A0G2K9I6	Ceruloplasmin	24	18	62	18	Cp	1.772	<0.01	1.723	<0.01
Q5I0K3	Citramalyl-CoA lyase, mitochondrial	48	12	66	12	Clybl	0.805	0.00591807	0.862	0.0668432
G3V936	Citrate synthase	44	17	428	17	Cs rCG_42519	0.804	<0.01	0.837	0.00818445
B0BNC0	Ckmt2 protein	41	16	609	14	Ckmt2	0.491	<0.01	0.508	<0.01
P11442	Clathrin heavy chain 1	39	49	222	49	Cltc	1.363	<0.01	1.447	<0.01
P08082	Clathrin light chain B	20	6	18	6	Cltb	1.439	0.0788865	1.195	0.152091
Q66WT9	Clathrin-assembly lymphoid myeloid leukemia protein	14	5	18	4	Picalm	1.522	0.131137	1.539	0.138275
A0A0U1RRV5	Clustered mitochondria protein homolog	8	8	17	8	Cluh; RGD1307222	0.709	0.75167	0.734	0.97379
G3V836	Clusterin	23	9	26	9	Clu	1.796	<0.01	1.507	<0.01
P16296	Coagulation factor IX	4	2	5	2	F9	0.741	0.38505	0.976	1
D3ZTE0	Coagulation factor XII	4	2	4	2	F12	1.154	1	1.063	1
G3V811	Coagulation factor XIII A chain	13	7	11	2	F13a1	1.25	0.630579	1.904	0.0879088
G3V6T1	Coatomer subunit alpha	6	6	16	6	Copa	1.173	0.348524	1.268	0.682695
P23514	Coatomer subunit beta	12	8	12	8	Copb1	1.098	1	1.292	0.737901
Q66H80	Coatomer subunit delta	15	7	13	7	Arcn1	1.165	0.222546	1.183	0.458148
G3V8Q1	Coatomer subunit epsilon	33	5	9	5	Cope	1.109	1	0.952	1
Q4AEF8	Coatomer subunit gamma-1	11	6	10	5	Copg1	1.105	1	1.34	0.553665
A0A0G2JYY6	Coenzyme Q10A	19	4	14	4	Coq10a	0.471	<0.01	0.495	<0.01
M0RC65	Cofilin 2	59	10	76	6	Cfl2	1.266	<0.01	1.191	<0.01
P45592	Cofilin-1	51	8	67	4	Cfl1	1.322	<0.01	1.176	0.015867
D3ZEY0	Coiled-coil domain-containing 141	24	28	67	28	Ccdc141; LOC311134	0.949	0.414998	1.198	0.00619764
F1LPD0	Collagen alpha-1(XV) chain-like	12	12	33	12	LOC108348074	0.939	0.479081	1.035	0.656289
A0A0G2KAN1	Collagen alpha-2(I) chain	2	3	5	3	Col1a2	0.47	0.0287254	0.649	0.152091
F1M6Q3	Collagen type IV alpha 2 chain	1	2	5	2	Col4a2	1.065	1	0.857	1
D3ZUL3	Collagen type VI alpha 1 chain	29	24	296	24	Col6a1	1.049	0.0491472	1.149	<0.01
F1LNH3	Collagen type VI alpha 2 chain	23	20	140	20	Col6a2	1.093	0.0232639	1.117	0.0108765
M0RBF1	Complement C3	44	59	219	59	C3	1.169	<0.01	1.255	<0.01
O35796	Complement component 1 Q subcomponent-binding protein, mitochondrial	37	6	63	6	C1qbp	1.163	0.297259	1.029	0.695684
Q6MG79	Complement component 4, gene 1	15	19	41	19	C4a	1.447	0.287878	1.477	0.061165
Q62930	Complement component C9	26	13	29	13	C9	1.816	<0.01	2.113	<0.01
G3V615	Complement factor B	12	8	24	8	Cfb	1.26	0.590269	1.424	0.152091
F1M983	Complement factor H	6	6	13	6	Cfh	1.496	0.0601779	1.203	0.415518
B1WC61	Complex I assembly factor ACAD9, mitochondrial	48	24	99	24	Acad9	1.114	0.0215957	1.12	0.0165821
B4F7A1	Complex III assembly factor LYRM7	28	2	4	2	Lyrm7	0.893	1	1.349	0.741284
Q4KM69	COP9 (Constitutive photomorphogenic) homolog, subunit 5 (Arabidopsis thaliana)	18	5	11	5	Cops5	1.173	0.149883	1.104	0.438961
G3V8Z9	COP9 (Constitutive photomorphogenic) homolog, subunit 7a (Arabidopsis thaliana) (Predicted)	33	7	16	7	Cops7a	0.913	0.534704	1.201	0.13943
P61203	COP9 signalosome complex subunit 2	22	8	22	8	Cops2	1.07	0.621321	1.187	0.102308
Q68FW9	COP9 signalosome complex subunit 3	12	3	6	3	Cops3	0.908	0.790554	1.321	0.133558
Q68FS2	COP9 signalosome complex subunit 4	21	6	18	6	Cops4	1.064	1	1.336	0.777867
D3ZLA3	Copine 3	11	6	12	6	Cpne3	0.922	0.909139	1.144	0.790629
Q4G082	Coq3 protein (Fragment)	20	6	15	6	Coq3	0.734	0.00506694	0.858	0.0653512
G3V624	Coronin	10	3	9	3	Coro1c	1.438	0.459738	1.436	0.487297
Q920J3	Coronin-6	24	7	13	7	Coro6	0.896	0.873415	1.102	0.67754
M0R959	Corrinoid adenosyltransferase	16	3	11	3	LOC687861; Mmab	0.916	1	0.683	0.614425
B2RYT5	Cox7a2l protein	54	5	35	5	Cox7a2l	1.074	0.0480825	1.149	<0.01
P07335	Creatine kinase B-type	57	15	209	14	Ckb	2.007	<0.01	1.524	<0.01
A0A0G2JSP8	Creatine kinase M-type	57	20	689	19	Ckm	0.779	0.00626204	0.751	<0.01
Q5U2U2	Crk-like protein	24	6	11	6	Crkl; LOC100911248	0.935	0.800231	1.01	1
Q6AZ26	C-terminal binding protein 1	25	7	13	7	Ctbp1	0.781	1	1.061	1
B1WBY1	Cul1 protein	3	2	3	2	Cul1	0.899	0.888371	0.911	0.976162
Q9JJ31	Cullin-5	14	8	28	8	Cul5	0.896	0.663555	1.115	0.713976
P97536	Cullin-associated NEDD8-dissociated protein 1	16	15	57	14	Cand1	1.226	0.012716	1.349	<0.01
D4AAI5	Cullin-associated NEDD8-dissociated protein 2	27	24	81	23	Cand2	1.137	0.153783	1.133	0.104193
Q498R7	CXXC motif containing zinc binding protein	28	3	6	3	RGD1559786	0.75	0.696438	1.002	1
P01041	Cystatin-B	42	4	16	4	Cstb	1.582	0.048434	1.454	0.0986674
A0A447DUT9	Cysteine and glycine rich protein 3 N-terminal nuclear localization sequence	27	5	51	5	Csrp3	2.068	<0.01	1.623	0.0291259
P47875	Cysteine and glycine-rich protein 1	30	4	13	4	Csrp1	0.997	1	1.28	0.495036
P36201	Cysteine-rich protein 2	32	5	66	5	Crip2	1.355	0.0352435	1.155	0.245471
B2GV57	Cysteinyl-tRNA synthetase 2, mitochondrial	13	5	10	5	Cars2	0.795	0.205625	1.016	1
Q921A4	Cytoglobin	44	10	22	10	Cygb	1.178	1	1.628	0.349356
P00173	Cytochrome b5	48	5	32	5	Cyb5a	0.998	1	0.994	0.911331
P04166	Cytochrome b5 type B	50	5	23	5	Cyb5b	0.775	0.106034	0.745	0.128392
Q68FY0	Cytochrome b-c1 complex subunit 1, mitochondrial	33	13	292	13	Uqcrc1	0.897	0.409169	0.903	0.274975
P32551	Cytochrome b-c1 complex subunit 2, mitochondrial	56	22	315	22	Uqcrc2	0.916	0.0175379	0.881	0.0137637
B2RYS2	Cytochrome b-c1 complex subunit 7	58	10	140	10	Uqcrb	0.899	0.292999	0.851	0.233874
Q7TQ16	Cytochrome b-c1 complex subunit 8	27	3	21	3	Uqcrq	1.115	1	0.985	1
P20788	Cytochrome b-c1 complex subunit Rieske, mitochondrial	55	13	115	13	Uqcrfs1	0.841	0.397322	0.893	0.816966
D3ZL85	Cytochrome c heme lyase	24	6	14	6	Hccs	0.804	0.025443	1.121	0.738857
D3Z9I1	Cytochrome C oxidase assembly factor 3	18	2	3	2	Coa3	0.959	1	0.631	0.92463
D3ZD09	Cytochrome c oxidase subunit	20	2	24	2	LOC688869; Cox6b1	0.868	0.029508	0.84	0.035005
G3V8M4	Cytochrome c oxidase subunit	42	2	25	2	Cox6a2	0.781	0.0360993	0.922	1
Q8SEZ6	Cytochrome c oxidase subunit 1	8	3	22	3	COI CO1 COX1 COXI	0.933	0.838723	1.037	1
Q5UAJ6	Cytochrome c oxidase subunit 2	23	4	96	4	COX2 CO2	0.858	0.00942046	0.944	1
P10888	Cytochrome c oxidase subunit 4 isoform 1, mitochondrial	53	10	195	10	Cox4i1	0.825	<0.01	0.789	<0.01
P11240	Cytochrome c oxidase subunit 5A, mitochondrial	54	9	164	9	Cox5a	0.761	0.388282	0.852	0.689887
P12075	Cytochrome c oxidase subunit 5B, mitochondrial	30	4	97	4	Cox5b	0.762	0.540392	0.938	0.84482
P10818	Cytochrome c oxidase subunit 6A1, mitochondrial	59	3	36	3	Cox6a1	1.164	1	1.035	1
P11951	Cytochrome c oxidase subunit 6C-2	38	4	32	4	Cox6c	0.826	0.0178991	0.944	0.845433
M0R5K3	Cytochrome c oxidase subunit 7A1	29	2	15	2	LOC687508; LOC100910772; Cox7a1	1.088	0.313859	1.022	1
P35171	Cytochrome c oxidase subunit 7A2, mitochondrial	28	2	39	2	Cox7a2l2; Cox7a2	0.806	<0.01	0.771	<0.01
P80431	Cytochrome c oxidase subunit 7B, mitochondrial	10	2	12	2	Cox7b	0.789	0.170512	0.93	1
P80432	Cytochrome c oxidase subunit 7C, mitochondrial	29	2	21	2	Cox7c	0.862	0.235023	0.788	0.0131776
P62898	Cytochrome c, somatic	62	8	302	8	Cycs; LOC100363502	0.969	1	0.885	0.60188
D3ZFQ8	Cytochrome c-1	47	10	152	10	Cyc1	0.873	0.941011	0.921	1
G3V6S2	Cytoplasmic aconitate hydratase	28	20	67	20	Aco1 rCG_55067	1.016	1	1.073	0.357247
M0R9X8	Cytoplasmic dynein 1 heavy chain 1	27	94	218	94	Dync1h1	1.286	<0.01	1.318	<0.01
D3ZU74	Cytoplasmic dynein 1 intermediate chain 2	6	2	4	2	Dync1i2	1.378	0.287878	1.598	0.130783
D3ZH41	Cytoskeleton-associated protein 4	56	12	28	12	Ckap4	2.601	<0.01	2.434	<0.01
Q68FS4	Cytosol aminopeptidase	41	16	55	16	Lap3	1.324	0.306671	1.157	0.406258
Q6Q0N1	Cytosolic non-specific dipeptidase	39	12	27	12	Cndp2	1.267	0.205132	1.235	0.253663
P84850	D-2-hydroxyglutarate dehydrogenase, mitochondrial	11	4	6	4	D2hgdh	0.67	0.495755	0.791	0.905138
Q6AYT5	Damage-control phosphatase ARMT1	18	7	13	7	RGD1305235; Armt1	0.912	1	0.95	1
P29147	D-beta-hydroxybutyrate dehydrogenase, mitochondrial	27	8	45	8	Bdh1	1.808	<0.01	1.404	<0.01
P80254	D-dopachrome decarboxylase	46	6	20	6	Ddt	1.281	0.00802802	1.151	0.189618
A0A096MIX2	DEAD (Asp-Glu-Ala-Asp) box polypeptide 17, isoform CRA_a	13	7	15	4	Ddx17	1.011	1	0.9	1
Q6AYI1	DEAD (Asp-Glu-Ala-Asp) box polypeptide 5	12	8	14	5	Ddx5	0.746	0.568831	0.929	1
Q4QQV4	Dead end homolog 1 (Zebrafish)	19	8	15	8	Hars	0.925	1	0.843	0.720177
A0A0G2K719	DEAD-box helicase 3, X-linked	23	11	39	2	Ddx3x	1.345	0.0691022	1.235	0.609151
Q01129	Decorin	33	11	63	10	Dcn	0.804	0.0310938	0.978	1
Q8VID1	Dehydrogenase/reductase SDR family member 4	28	8	38	8	Dhrs4	0.797	0.239143	0.881	0.356507
Q62651	Delta(3,5)-Delta(2,4)-dienoyl-CoA isomerase, mitochondrial	51	14	91	14	Ech1	0.57	<0.01	0.673	<0.01
D3ZDE4	Deoxyguanosine kinase	34	7	30	7	Dguok	0.876	0.786383	1.005	1
Q6P725	Desmin	67	29	600	25	Des	1.648	<0.01	1.414	<0.01
F1LYX9	Desmoglein 2	13	10	22	10	Dsg2	0.945	0.484912	1.193	0.138464
F1LMV6	Desmoplakin	43	115	474	115	Dsp	1.107	0.0383808	1.17	<0.01
Q7M0E3	Destrin	53	7	60	6	Dstn	1.678	<0.01	1.621	<0.01
D4A9W3	D-glutamate cyclase	24	10	25	10	RGD1311756; Dglucy	0.799	0.0639915	0.923	0.415608
A0A0G2JZH8	Dihydrolipoamide acetyltransferase component of pyruvate dehydrogenase complex	31	14	93	14	Pdhx	1.343	0.0146185	1.118	0.257753
B2GV15	Dihydrolipoamide acetyltransferase component of pyruvate dehydrogenase complex	37	19	93	19	Dbt	0.783	0.0449784	0.867	0.718712
G3V6P2	Dihydrolipoamide S-succinyltransferase (E2 component of 2-oxo-glutarate complex), isoform CRA_a	27	10	126	10	Dlst	1.013	1	0.946	1
Q6P6R2	Dihydrolipoyl dehydrogenase, mitochondrial	46	15	197	15	Dld	1.142	0.683678	0.992	1
P08461	Dihydrolipoyllysine-residue acetyltransferase component of pyruvate dehydrogenase complex, mitochondrial	29	15	226	15	Dlat	1.267	<0.01	1.102	0.0386673
P11348	Dihydropteridine reductase	14	3	11	3	Qdpr	0.733	<0.01	0.757	<0.01
P47942	Dihydropyrimidinase-related protein 2	52	19	99	16	Dpysl2	1.346	0.0685826	1.328	0.087367
Q62952	Dihydropyrimidinase-related protein 3	34	13	24	10	Dpysl3	1.316	0.402567	1.462	0.171622
O55096	Dipeptidyl peptidase 3	22	9	14	9	Dpp3	1.424	0.508229	1.711	0.442469
A0A0G2JTX5	Dipeptidyl peptidase 4	9	5	7	5	Dpp4	0.605	0.54373	0.87	1
F1LNM0	Disks large homolog 1	6	4	8	4	Dlg1	0.801	0.514159	0.944	1
G3V8T4	DNA damage-binding protein 1	14	12	22	12	Ddb1	0.972	1	1.154	0.628604
E9PT51	DNA polymerase delta-interacting protein 2	24	7	12	7	Poldip2	0.941	0.977396	1.008	1
Q5M9H7	DnaJ (Hsp40) homolog, subfamily A, member 2	41	11	48	10	Dnaja2	1.037	1	1.111	1
Q4QR73	DnaJ (Hsp40) homolog, subfamily A, member 4	36	16	59	15	Dnaja4	1.168	0.025497	1.183	0.0392114
Q5XIP0	DnaJ (Hsp40) homolog, subfamily B, member 4	31	9	15	9	Dnajb4	1.233	0.411818	1.246	0.402854
G3V6I5	DnaJ heat shock protein family (Hsp40) member A3	35	11	49	11	Dnaja3	0.794	0.362462	0.82	0.717331
Q6P7A7	Dolichyl-diphosphooligosaccharide--protein glycosyltransferase subunit 1	22	10	20	10	Rpn1	1.117	1	1.655	0.0586558
Q01986	Dual specificity mitogen-activated protein kinase kinase 1	15	5	17	3	Map2k1	1.082	0.536813	1.153	0.407049
P36506	Dual specificity mitogen-activated protein kinase kinase 2	14	5	8	3	Map2k2	1.068	1	1.157	0.927773
A0A0G2K3I9	Dual specificity protein phosphatase	35	6	29	6	Dusp3	1.419	0.110449	1.398	0.0783727
A0A0G2K428	Dynactin subunit 1	21	18	35	18	Dctn1	1.276	<0.01	1.348	<0.01
A0A0G2JUC7	Dynactin subunit 2	38	12	29	12	Dctn2	1.318	<0.01	1.173	0.0903046
O35303	Dynamin-1-like protein	46	25	70	25	Dnm1l	1.074	1	1.043	0.822662
P39052	Dynamin-2	12	8	17	4	Dnm2	1.098	1	1.325	0.786081
Q2TA68	Dynamin-like 120 kDa protein, mitochondrial	43	36	132	36	Opa1	0.97	0.85686	1.136	0.333857
Q78P75	Dynein light chain 2, cytoplasmic	20	2	10	2	Dynll2	0.951	1	1.127	0.262613
P62628	Dynein light chain roadblock-type 1	51	3	10	3	Dynlrb1	1.072	0.839404	1.177	0.347355
G3V7G0	Dynein light intermediate chain	22	8	20	8	Dync1li1	1.226	0.0336793	1.449	0.0083886
A0A0G2K7B6	Dysferlin	17	28	77	28	Dysf	1.18	0.20076	1.3	0.020435
D4A772	Dystrobrevin	20	10	33	10	Dtna	0.875	0.163443	1.01	1
F1M8K0	Dystroglycan 1	15	10	38	10	Dag1	1.055	0.854702	1.071	1
P11530	Dystrophin	42	121	396	117	Dmd	0.762	<0.01	1.009	0.895394
A0A0G2K8P3	E3 ubiquitin-protein ligase	10	7	15	7	Nedd4	1.236	0.039381	1.256	0.0660475
A0A0G2K051	Early endosome antigen 1	11	11	16	11	Eea1	1.179	0.0177928	1.077	0.189579
Q5RJP4	Ectonucleoside triphosphate diphosphohydrolase 2	5	2	6	2	Entpd2	0.879	0.624634	0.94	1
Q4FZY0	EF-hand domain-containing protein D2	27	6	12	6	Efhd2	1.877	0.0260622	1.701	0.0536465
Q641Z6	EH domain-containing protein 1	69	31	205	27	Ehd1	1.544	<0.01	1.371	<0.01
Q4V8H8	EH domain-containing protein 2	48	24	127	21	Ehd2	0.766	0.0129351	0.966	0.68834
Q8R3Z7	EH-domain-containing 4	62	25	111	20	Ehd4	1.587	0.00640644	1.524	0.0086518
Q6P6T4	Echinoderm microtubule-associated protein-like 2	10	5	7	5	Eml2	1.014	1	1.287	0.00840795
D3Z9E1	Elastin microfibril interfacer 1	13	9	17	9	Emilin1	1.515	0.380742	1.823	0.189087
B5DF91	ELAV-like protein 1	19	5	5	5	Elavl1	1.349	0.848241	0.961	1
P13803	Electron transfer flavoprotein subunit alpha, mitochondrial	55	14	357	14	Etfa	0.811	<0.01	0.773	<0.01
Q68FU3	Electron transfer flavoprotein subunit beta	44	12	114	12	Etfb	0.903	0.0919219	0.886	0.043624
Q66HF3	Electron transfer flavoprotein-ubiquinone oxidoreductase	33	19	194	19	Etfdh	0.803	0.0103872	0.922	0.718712
M0R757	Elongation factor 1-alpha	44	15	118	6	LOC100360413; LOC100911991	1.386	0.239143	1.375	0.193797
P62632	Elongation factor 1-alpha 2	47	18	214	9	Eef1a2	0.98	1	0.963	1
Q68FR9	Elongation factor 1-delta	44	10	41	10	Eef1d	1.379	0.0543513	1.174	0.345371
Q68FR6	Elongation factor 1-gamma	45	17	70	17	Eef1g	1.481	0.0329876	1.37	0.135647
P05197	Elongation factor 2	41	32	213	32	Eef2	1.204	0.110943	1.136	0.177284
Q07803	Elongation factor G, mitochondrial	25	17	48	17	Gfm1	0.948	0.786053	1.079	0.428911
Q9QYU2	Elongation factor Ts, mitochondrial	31	5	13	5	Tsfm	1.028	1	0.977	1
P85834	Elongation factor Tu, mitochondrial	52	20	194	20	Tufm	1.078	0.253694	1.008	1
P62870	Elongin-B	38	6	17	6	Tceb2; Elob	0.921	0.930309	1.042	0.773877
P83941	Elongin-C	37	3	7	3	Tceb1; Eloc	0.944	1	1.054	0.97749
Q3V5X8	Endonuclease	38	8	26	8	Endog	0.79	0.052065	0.786	0.0783727
Q6AYE2	Endophilin-B1	16	5	10	4	Sh3glb1	0.778	0.0498241	0.897	0.412302
P06761	Endoplasmic reticulum chaperone BiP	52	29	192	26	Hspa5	1.187	0.0545098	1.141	0.746921
P52555	Endoplasmic reticulum resident protein 29	21	6	22	6	Erp29	1.88	0.0482711	1.75	0.0737117
Q66HD0	Endoplasmin	36	28	74	27	Hsp90b1	1.322	<0.01	1.354	<0.01
Q561R9	Endoribonuclease LACTB2	16	4	7	4	Lactb2	0.785	0.0575664	0.892	0.386968
D3ZIL6	Enoyl CoA hydratase domain-containing 2	31	6	29	6	Echdc2	0.578	<0.01	0.833	0.289592
A0A140TAE6	Enoyl-[acyl-carrier-protein] reductase, mitochondrial	42	9	26	9	Mecr	0.747	0.111055	0.784	0.0476968
P23965	Enoyl-CoA delta isomerase 1, mitochondrial	55	14	187	14	Eci1	0.521	<0.01	0.633	0.0235713
Q5XIC0	Enoyl-CoA delta isomerase 2, mitochondrial	33	10	75	5	Eci2	0.748	0.00505442	0.781	0.0280795
P14604	Enoyl-CoA hydratase, mitochondrial	40	12	197	12	Echs1; LOC100911186	0.795	<0.01	0.83	<0.01
F1M471	EPM2A-interacting protein 1	10	3	8	3	Epm2aip1	0.987	1	1.215	0.938868
B5DEH2	Erlin-2	15	5	12	5	Erlin2	0.951	1	1.394	0.0988448
Q8R4A1	ERO1-like protein alpha	9	3	6	3	Ero1l; Ero1a	1.747	0.0319227	1.705	0.0190542
D4A6Q4	Erythrocyte membrane protein band 4.1	8	4	6	4	Epb41 Epb4.1	0.909	0.883968	1.178	0.516831
D3ZDT1	Erythrocyte membrane protein band 4.1-like 2	10	7	16	7	Epb4.1l2; Epb41l2	1.247	0.317106	1.293	0.247439
P56571	ES1 protein homolog, mitochondrial	43	11	151	11	RGD1303003	0.935	0.205977	0.898	0.0291259
Q6MGB5	Estradiol 17-beta-dehydrogenase 8	15	3	10	3	Hsd17b8	0.568	0.197306	0.846	1
O88637	Ethanolamine-phosphate cytidylyltransferase	24	8	21	8	Pcyt2	1.347	0.0395999	1.327	0.0722608
B0BNJ4	ETHE1, persulfide dioxygenase	13	2	5	2	Ethe1	0.914	0.971158	0.909	0.947241
Q5RKI1	Eukaryotic initiation factor 4A-II	47	15	48	6	Eif4a2	1.049	1	1.258	0.519486
Q6AYD5	Eukaryotic peptide chain release factor GTP-binding subunit ERF3B-like	14	7	11	7	Gspt1; LOC100911685	1.305	0.0248953	1.085	0.502679
Q5U2Q7	Eukaryotic peptide chain release factor subunit 1	10	3	7	3	Etf1	1.081	1	1.234	1
B5DEN5	Eukaryotic translation elongation factor 1 beta 2	41	8	27	8	Eef1b2	1.492	0.0506664	1.259	0.254583
Q6P685	Eukaryotic translation initiation factor 2 subunit beta	21	6	10	6	Eif2s2	0.975	1	0.776	1
Q1JU68	Eukaryotic translation initiation factor 3 subunit A	10	10	16	10	Eif3a	1.074	0.177075	1.297	0.00545756
D4AC36	Eukaryotic translation initiation factor 3 subunit F	14	4	7	4	Eif3f	1.143	1	1.196	0.967029
M0RCH0	Eukaryotic translation initiation factor 3 subunit I	28	6	15	6	EIF3I Eif3i EIF3S2	1.15	1	1.154	0.616254
A0JPM9	Eukaryotic translation initiation factor 3 subunit J	41	7	25	7	Eif3j	1.133	0.368141	1.33	0.0583918
D3ZU13	Eukaryotic translation initiation factor 4 gamma, 1	9	12	18	11	Eif4g1	1.07	1	1.12	0.879904
Q6P3V8	Eukaryotic translation initiation factor 4A1	41	14	32	5	Eif4a1	1.326	0.029508	1.386	0.0252591
P63074	Eukaryotic translation initiation factor 4E	18	4	8	4	Eif4e	0.894	1	1.179	1
Q07205	Eukaryotic translation initiation factor 5	6	2	10	2	Eif5	1.192	0.42789	1.15	0.633599
Q3T1J1	Eukaryotic translation initiation factor 5A-1	34	5	32	5	Eif5a	1.011	1	1.075	0.864656
Q5XIC2	Evolutionarily conserved signaling intermediate in Toll pathway, mitochondrial	21	7	18	7	Ecsit	1.034	1	1.072	0.845836
Q80U96	Exportin-1	14	11	20	11	Xpo1	0.974	1	1.402	0.0236733
P31977	Ezrin	27	17	61	8	Ezr	1.511	0.549916	1.276	0.827953
B2GUZ5	F-actin-capping protein subunit alpha-1	40	7	21	5	Capza1	1.217	0.0180403	1.291	0.020435
Q3T1K5	F-actin-capping protein subunit alpha-2	47	8	40	6	Capza2	1.029	1	1.003	1
Q5XI32	F-actin-capping protein subunit beta	32	9	49	9	Capzb	1.102	0.039381	1.013	0.773006
D3ZEH2	FAD-dependent oxidoreductase domain containing 1	4	2	3	2	Foxred1	0.902	1	0.948	1
B2GUZ9	Fam49b protein	19	5	12	5	Fam49b	1.084	1	1.11	0.561395
P85845	Fascin	15	6	13	6	Fscn1; LOC683788	1.207	0.847093	0.999	1
Q5M9G9	FAST kinase domain-containing protein 4	10	4	6	4	Tbrg4	0.931	0.79779	1.053	1
P55053	Fatty acid-binding protein 5	22	3	9	3	Fabp5	0.671	0.350344	0.839	0.948757
P07483	Fatty acid-binding protein, heart	82	12	519	12	Fabp3	0.682	0.0085609	0.681	0.0251885
Q5XI19	Fermitin family homolog 2 (Drosophila)	21	10	39	10	Fermt2	1.106	0.830975	1.114	0.189579
P19132	Ferritin heavy chain	31	5	11	5	Fth1	0.721	0.0306042	0.806	0.339298
D3ZBM3	Ferrochelatase	26	9	24	9	Fech	0.743	0.0103999	0.984	1
Q9QX79	Fetuin-B	16	5	30	5	Fetub	0.83	0.45249	0.891	1
G3V9M6	Fibrillin 1	1	4	8	4	Fbn1	2.468	0.0067202	2.078	0.032742
P14480	Fibrinogen beta chain	32	12	34	12	Fgb	1.146	0.212983	0.902	0.232374
P02680	Fibrinogen gamma chain	21	8	22	8	Fgg	1.186	0.0622095	0.848	0.201973
A0A096P6L8	Fibronectin	16	25	50	25	Fn1	1.683	<0.01	1.243	0.020285
Q9WVH8	Fibulin-5	9	4	8	4	Fbln5	1.343	0.711931	1.818	0.233589
C0JPT7	Filamin A	38	69	236	60	Flna	0.929	0.054995	1.308	<0.01
A0A0G2JXT8	Filamin B	13	25	77	17	Flnb	1.145	0.869454	1.217	0.807865
Q5U1Y3	Filamin-binding LIM protein 1	12	2	7	2	Fblim1	1.238	0.114061	1.158	0.196231
D3ZHA0	Filamin-C	45	98	477	87	Flnc	1.963	<0.01	1.658	<0.01
Q5RKI5	FLII, actin-remodeling protein	6	5	6	5	Flii	1.159	0.229785	1.499	0.0184816
Q9Z1E1	Flotillin-1	35	11	24	11	Flot1	1.122	1	0.999	1
Q9Z2S9	Flotillin-2	23	8	18	8	Flot2	0.968	1	1.125	0.820123
Q6P792	Four and a half LIM domains 1	13	4	36	4	Fhl1	2.087	<0.01	2.172	<0.01
O35115	Four and a half LIM domains protein 2	9	3	23	3	Fhl2	0.601	0.600317	1.07	1
A0A3G2LW22	Fragile X mental retardation syndrome-related protein 1	16	7	17	7	Fxr1	1.164	0.0617114	1.299	0.0166238
M0RAK4	Frataxin, mitochondrial	25	4	13	4	Fxn	0.821	0.088205	1.1	0.820013
P05065	Fructose-bisphosphate aldolase A	59	18	316	8	Aldoa	1.055	0.720703	0.899	0.571406
P14408	Fumarate hydratase, mitochondrial	56	19	239	19	Fh Fh1	0.895	<0.01	0.837	<0.01
B2RYW9	Fumarylacetoacetate hydrolase domain-containing protein 2	45	10	32	10	Fahd2a	0.849	0.00739325	0.95	0.422874
D3ZAQ0	FUN14 domain-containing 2	26	4	7	4	Fundc2	0.843	0.126827	0.76	0.0407933
Q5PQK2	FUS RNA-binding protein	9	4	7	4	Fus	0.877	0.576072	0.979	1
D3ZYS7	G3BP stress granule assembly factor 1	15	5	11	5	G3bp1	0.96	1	0.993	1
Q6AY21	G3BP stress granule assembly factor 2	5	2	3	2	G3bp2	0.779	0.485826	0.929	1
A0A0G2JXN6	Galectin	14	4	9	4	Lgals3	1.992	0.0103999	1.899	0.0168204
B4F7A3	Galectin	15	2	7	2	Lgalsl	0.901	0.734991	1.075	0.97379
P11762	Galectin-1	37	5	27	5	Lgals1	1.69	0.0477527	1.301	0.394816
P47967	Galectin-5	39	4	13	4	Lgals5	1.484	0.0329876	1.863	0.0114215
P08050	Gap junction alpha-1 protein	14	4	12	4	Gja1	0.596	0.0721821	0.8	0.517664
D3ZKU6	GB1/RHD3-type G domain-containing protein	15	8	30	8	Gbp1	1.682	<0.01	1.587	<0.01
Q68FP1	Gelsolin	27	14	49	14	Gsn	1.407	<0.01	1.454	<0.01
Q63228	Glia maturation factor beta	27	3	10	3	Gmfb	1.479	0.0790007	1.383	0.150891
Q5RK08	Glioblastoma amplified sequence	49	13	118	13	Gbas; Nipsnap2	0.756	<0.01	0.978	0.556595
Q62669	Globin a1	82	11	261	7	Hbb-b1; LOC103694855	1.891	<0.01	1.72	<0.01
A0A0G2JSW3	Globin a4	75	12	689	4	Hbb	1.66	<0.01	1.655	<0.01
A0A0G2JTB2	Glucan (1,4-alpha-), branching enzyme 1	19	10	27	4	Gbe1	1.318	0.0206484	1.323	0.00621475
Q6P6V0	Glucose-6-phosphate isomerase	54	23	216	23	Gpi	1.51	<0.01	1.389	<0.01
P10860	Glutamate dehydrogenase 1, mitochondrial	41	21	114	21	Glud1	0.768	0.0082017	0.817	0.0409197
Q66H61	Glutamine--tRNA ligase	14	8	11	8	Qars	1.094	1	1.056	1
A0A0G2JZI2	Glutamyl-prolyl-tRNA synthetase	12	13	20	13	Eprs	1.124	0.820206	1.203	0.498376
Q9JLZ1	Glutaredoxin-3	33	8	22	8	Glrx3	1.204	0.769543	1.233	0.178379
D3ZT90	Glutaryl-CoA dehydrogenase	27	8	40	8	Gcdh	0.806	0.0161315	0.925	0.725054
A0A0G2K531	Glutathione peroxidase	26	5	13	5	Gpx3	1.607	<0.01	1.423	0.0130821
F8WFK6	Glutathione peroxidase	18	4	17	4	Gpx4	1.166	1	1.129	1
P04041	Glutathione peroxidase 1	63	10	60	10	Gpx1	1.591	<0.01	1.364	<0.01
F1LRE1	Glutathione reductase	24	7	13	7	Gsr	0.89	0.913944	0.954	1
P04904	Glutathione S-transferase alpha-3	57	9	68	5	Gsta3; Gsta1; LOC102550391; LOC108348061	1.187	0.0819564	1.164	0.0818626
P14942	Glutathione S-transferase alpha-4	13	3	10	2	Gsta4	0.71	0.835131	1.085	1
P24473	Glutathione S-transferase kappa 1	57	11	55	11	Gstk1	0.889	0.0314667	1.042	1
P08010	Glutathione S-transferase Mu 2	65	16	145	11	Gstm2	0.89	0.183522	0.9	0.424232
Q9Z339	Glutathione S-transferase omega-1	33	7	25	7	Gsto1	1.192	0.322592	1.007	1
P04906	Glutathione S-transferase P	38	6	34	6	Gstp1	0.865	0.0343385	0.947	1
P30713	Glutathione S-transferase theta-2	31	6	24	5	Gstt2	1.129	1	1.322	0.357247
P08009	Glutathione S-transferase Yb-3	60	12	89	5	Gstm7	0.761	0.0113725	0.821	0.152091
P04797	Glyceraldehyde-3-phosphate dehydrogenase	53	16	913	3	Gapdh; LOC685186; LOC108351137	1.013	0.807324	0.969	0.820123
D3ZAP9	Glycerol-3-phosphate dehydrogenase [NAD(+)]	38	13	38	10	Gpd1l	1.068	0.74224	1.183	0.325889
O35077	Glycerol-3-phosphate dehydrogenase [NAD(+)], cytoplasmic	46	16	86	13	Gpd1	1.48	<0.01	1.317	<0.01
D3ZDK7	Glycerol-3-phosphate phosphatase	12	3	12	3	Pgp	1.003	1	0.969	1
Q5I0G4	Glycine--tRNA ligase	22	12	23	12	Gars1 Gars	1.049	1	0.932	0.92463
A2RRU1	Glycogen [starch] synthase, muscle	29	18	69	18	Gys1	0.961	0.866415	1.065	0.760384
A0A0G2KB98	Glycogen synthase kinase-3 beta	19	4	16	3	Gsk3b	1.149	1	1.258	0.157824
F8WFR6	Glycogenin-1	33	7	44	7	Gyg1	1.72	<0.01	1.322	0.00855974
Q5I0D1	Glyoxalase domain-containing protein 4	41	11	38	11	Glod4	1.224	0.204958	1.184	0.297278
Q6P7Q2	Glypican-1	25	9	33	9	Gpc1	1.664	0.160753	1.948	0.020285
Q9Z244	GMP reductase 1	24	6	36	6	Gmpr	0.768	0.0154974	0.88	0.204946
Q4V7C6	GMP synthase [glutamine-hydrolyzing]	13	7	14	7	Gmps	1.001	1	0.806	0.784565
Q5XI09	Gnl1 protein (Fragment)	6	2	5	2	Gnl1	1.669	0.406233	1.354	0.827324
Q9R080	G-protein-signaling modulator 1	7	3	6	3	Gpsm1	0.993	1	1.714	0.0490074
A0A0G2JTY6	G-rich RNA sequence-binding factor 1	17	5	12	5	Grsf1	0.759	0.133209	0.856	0.682393
Q68FY4	Group specific component	29	11	57	11	Gc	0.942	0.210585	1.014	1
P62994	Growth factor receptor-bound protein 2	27	6	12	6	Grb2	1.07	1	0.936	1
P97576	GrpE protein homolog 1, mitochondrial	46	9	45	9	Grpel1	0.902	1	0.894	0.635432
Q6P2A5	GTP:AMP phosphotransferase AK3, mitochondrial	74	16	92	16	Ak3	1.047	0.355778	1.141	0.0152684
Q04970	GTPase NRas	40	5	12	5	Nras	0.969	1	1.047	1
P62828	GTP-binding nuclear protein Ran	33	6	32	6	Ran	1.267	0.0450463	1.203	0.352403
G3V7K9	GTP-binding protein	14	3	4	3	Rrad	0.967	1	1.073	1
Q5HZY2	GTP-binding protein SAR1b	21	4	14	2	Sar1b	0.951	0.856248	0.903	0.850896
Q9JKB7	Guanine deaminase	33	16	59	16	Gda	1.411	<0.01	1.433	<0.01
P04897	Guanine nucleotide-binding protein G(i) subunit alpha-2	31	8	25	4	Gnai2	1.393	0.00549802	1.452	<0.01
P54311	Guanine nucleotide-binding protein G(I)/G(S)/G(T) subunit beta-1	16	6	24	3	Gnb1	1.131	0.78884	1.28	0.0700674
D4A9P9	Gup1, glycerol uptake/transporter homolog (Yeast) (Predicted)	28	10	54	10	Hhatl	0.666	<0.01	0.884	0.893234
Q6MGC4	H2-K region expressed gene 2, rat orthologue	34	4	7	4	Pfdn6	1.21	0.567622	1.223	0.92463
P06866	Haptoglobin	34	12	52	12	Hp	1.031	1	0.948	1
B5DFG4	Heat shock 27kD protein family, member 7 (Cardiovascular)	46	6	22	6	Hspb7	2.198	0.0125104	2.003	0.035026
G3V913	Heat shock 27kDa protein 1	88	13	111	13	Hspb1	2.16	<0.01	1.686	<0.01
G3V7G6	Heat shock 27kDa protein 3	39	5	9	5	Hspb3	1.277	0.318759	1.207	0.901168
P0DMW0	Heat shock 70 kDa protein 1A	39	19	104	14	Hspa1b; Hspa1a; LOC108348108	1.248	0.0121359	1.461	<0.01
O88600	Heat shock 70 kDa protein 4	45	30	98	30	Hspa4	1.242	0.0156401	1.245	0.0139825
P63018	Heat shock cognate 71 kDa protein	57	31	345	24	Hspa8	1.194	0.0301937	1.048	1
Q66HA8	Heat shock protein 105 kDa	4	2	5	2	Hsph1	1.098	1	1.302	0.56053
Q5XHZ0	Heat shock protein 75 kDa, mitochondrial	42	25	65	24	Trap1	0.998	1	1.059	0.692729
O35878	Heat shock protein beta-2	57	6	38	6	Hspb2	1.114	0.49684	1.241	0.0618097
P97541	Heat shock protein beta-6	75	7	79	7	Hspb6	1.414	<0.01	1.166	0.105242
Q9EPX0	Heat shock protein beta-8	24	5	23	5	Hspb8	1.456	<0.01	1.164	0.0250329
D3ZVM5	Heat shock protein family A (Hsp70) member 12B	14	7	16	6	Hspa12b	0.848	0.0505412	1.049	0.738857
P82995	Heat shock protein HSP 90-alpha	39	27	152	17	Hsp90aa1; LOC103692716	1.97	<0.01	1.771	<0.01
P34058	Heat shock protein HSP 90-beta	42	30	221	19	Hsp90ab1	1.241	<0.01	1.201	<0.01
B4F7C7	Hebp1 protein	37	5	6	5	Hebp1	1.379	0.490971	1.527	0.313375
P11517	Hemoglobin subunit beta-2	73	11	586	3	LOC100134871; LOC689064; LOC103694857	1.616	<0.01	1.759	<0.01
P20059	Hemopexin	34	15	99	15	Hpx	1.435	<0.01	1.466	<0.01
F1LPC7	Hepatoma-derived growth factor	18	3	7	3	Hdgf	1.075	1	1.013	1
P04256	Heterogeneous nuclear ribonucleoprotein A1	25	7	20	5	Hnrnpa1	0.793	0.0139098	0.98	1
Q6URK4	Heterogeneous nuclear ribonucleoprotein A3	22	6	19	5	Hnrnpa3	1.16	0.831883	1.199	0.169468
A0A0G2JXW4	Heterogeneous nuclear ribonucleoprotein C	26	7	22	7	LOC100911576; Hnrnpc	0.83	0.807324	0.985	1
Q9JJ54	Heterogeneous nuclear ribonucleoprotein D0	6	2	10	2	Hnrpd; Hnrnpd	0.925	0.786705	1.034	1
Q794E4	Heterogeneous nuclear ribonucleoprotein F	21	5	12	3	Hnrnpf	1.164	1	1.071	1
G3V9Q3	Heterogeneous nuclear ribonucleoprotein H	18	5	15	3	Hnrnph1 Hnrph1	0.9	1	1.12	0.92463
Q5D059	Heterogeneous nuclear ribonucleoprotein K	39	14	51	14	Hnrnpk	0.872	0.539884	1.029	1
F1LQ48	Heterogeneous nuclear ribonucleoprotein L	22	9	25	9	Hnrnpl; Fblim1	0.901	0.119378	1.071	0.497999
F1M3D3	Heterogeneous nuclear ribonucleoprotein M	35	16	31	16	Hnrnpm	0.83	0.390375	1.036	1
M0R735	Heterogeneous nuclear ribonucleoprotein Q	31	13	27	10	Syncrip	1.106	0.374453	1.149	0.738857
Q6IMY8	Heterogeneous nuclear ribonucleoprotein U	11	8	18	8	Hnrnpu	0.763	0.165172	1.041	1
D4ABT8	Heterogeneous nuclear ribonucleoprotein U-like 2	4	2	4	2	Hnrnpul2	1.299	0.0536165	1.308	0.0611461
A7VJC2	Heterogeneous nuclear ribonucleoproteins A2/B1	37	10	71	9	Hnrnpa2b1	0.817	0.23758	0.959	1
P05708	Hexokinase-1	32	28	117	6	Hk1	1.981	<0.01	1.455	<0.01
P27881	Hexokinase-2	14	12	28	8	Hk2	1.393	<0.01	1.153	0.271022
Q3KRF2	High density lipoprotein binding protein (Vigilin)	16	13	26	13	Hdlbp	1.222	1	1.723	1
P63159	High mobility group protein B1	29	8	30	7	Hmgb1; Hmg1l1	0.913	0.624634	1.141	0.860312
P52925	High mobility group protein B2	15	3	8	2	Hmgb2; RGD1564519; Hmgb2l1	0.98	1	1.117	1
P62749	Hippocalcin-like protein 1	22	4	8	4	Hpcal1	1.013	1	1.123	0.541221
G3V8S6	Histidine rich calcium binding protein, isoform CRA_b	25	11	45	11	Hrc	0.768	0.112833	0.923	0.84249
D4AB01	Histidine triad nucleotide binding protein 2 (Predicted), isoform CRA_a	31	4	25	4	Hint2	0.825	0.0233867	0.854	0.0660475
P62959	Histidine triad nucleotide-binding protein 1	55	4	38	4	Hint1	1.109	0.822977	1.198	0.701866
A0A0G2K3G0	Histidine-rich glycoprotein	7	4	10	4	Hrg rCG_36700	1.322	0.0623879	1.267	0.080176
D3ZA85	Histone cell cycle regulation defective interacting protein 5 (Predicted), isoform CRA_a	19	4	19	4	Nfu1	0.991	1	1.006	1
A0A0G2K654	Histone cluster 1 H1 family member c	19	4	10	4	LOC684681; Hist1h1c	0.792	0.700613	0.782	0.685663
D3ZXP3	Histone H2A	33	4	26	2	H2afx	0.903	0.317106	1.021	1
D4AEC0	Histone H2A	26	3	15	2	LOC685909; H2afv	0.857	1	1.057	1
D3ZNH4	Histone H2B	36	5	142	5	Hist1h2bo	0.894	0.775998	0.949	1
P62804	Histone H4	50	5	9	5	LOC100912418; RGD1562378; LOC680097; Hist4h4; LOC100912564; LOC100912489; Hist1h4b; LOC100360950; LOC680430; LOC100912290; Hist1h4a; LOC679983; Hist2h4a; Hist1h4m; Hist2h4; LOC102551184; LOC102548682; LOC102557184; Hist1h2ao	0.882	0.882998	0.702	0.0558695
A0A0H2UI35	Homer protein homolog 1	6	2	3	2	Homer1	0.923	0.779034	0.64	0.0214618
P50503	Hsc70-interacting protein	23	9	39	9	St13	1.266	0.0191854	1.267	0.0490074
B0BNB9	HtrA serine peptidase 2	12	4	10	4	Htra2	0.813	0.615493	0.976	1
D3ZXS8	Huntingtin interacting protein 2 (Predicted), isoform CRA_a	18	3	4	3	Ube2k	1.136	1	1.296	1
F1LQI1	Hydroxyacyl glutathione hydrolase	11	3	8	3	Hagh	1.125	0.12049	1.044	1
Q9WVK7	Hydroxyacyl-coenzyme A dehydrogenase, mitochondrial	67	15	321	15	Hadh	0.514	<0.01	0.574	<0.01
P97519	Hydroxymethylglutaryl-CoA lyase, mitochondrial	34	8	49	8	Hmgcl	0.992	1	0.994	1
Q4V8F9	Hydroxysteroid dehydrogenase-like protein 2	36	14	148	14	Hsdl2	0.6	<0.01	0.681	<0.01
Q6P136	Hyou1 protein	30	20	38	20	Hyou1	1.065	1	1.127	0.689887
G3V628	Hypothetical protein MGC:15854	11	3	6	3	RGD1302996	0.865	0.130284	0.925	1
P27605	Hypoxanthine-guanine phosphoribosyltransferase	48	9	79	9	Hprt1; LOC103689983	1.184	0.715029	1.177	1
Q3MHS9	Chaperonin containing Tcp1, subunit 6A (Zeta 1)	47	20	74	20	Cct6a	1.226	0.26695	1.318	0.0737117
D4ACB8	Chaperonin subunit 8 (Theta) (Predicted), isoform CRA_a	41	20	49	20	Cct8	1.131	0.18806	1.295	0.00809039
G3V8C4	Chloride intracellular channel protein	49	10	49	9	Clic4	1.541	<0.01	1.358	<0.01
Q6MG61	Chloride intracellular channel protein 1	21	4	9	4	Clic1	1.76	<0.01	1.596	0.00562769
Q9EPT8	Chloride intracellular channel protein 5	37	7	11	6	Clic5	1.091	1	1.172	1
P19836	Choline-phosphate cytidylyltransferase A	13	3	5	3	Pcyt1a	0.912	1	1.029	1
D3ZPR0	Chromosome segregation 1-like	15	10	25	10	Cse1l	0.882	1	1.188	1
P20761	Ig gamma-2B chain C region	15	4	17	4	Igh-1a; Igh-6	1.501	<0.01	1.45	<0.01
A0A0G2K477	Immunoglobulin heavy constant mu	18	7	41	3	Ighm	3.409	<0.01	3.768	<0.01
D4A781	Importin 5	19	13	39	13	Ipo5	0.917	1	1.137	0.616086
D4AE96	Importin 7	10	7	17	7	Ipo7	1.508	0.0215157	1.348	0.0660475
A0A0H2UHW5	Importin subunit alpha	5	2	3	2	Kpna5	1.113	1	1.261	0.608355
F2Z3Q8	Importin subunit beta-1	21	13	48	13	Kpnb1	0.921	1	1.403	0.182047
F7EPH4	Inorganic pyrophosphatase 1	42	10	34	10	Ppa1	0.885	0.863284	0.97	1
D4A830	Inorganic pyrophosphatase 2	56	13	66	13	Ppa2	0.778	<0.01	0.773	0.00549594
D3ZW55	Inosine triphosphate pyrophosphatase	23	4	11	4	Itpa	1.073	1	1.389	0.146893
P35559	Insulin-degrading enzyme	10	8	13	8	Ide	1.603	0.00966195	1.488	0.035196
Q5XIE8	Integral membrane protein 2B	9	2	4	2	Itm2b	1.691	0.216751	1.373	0.587147
P18614	Integrin alpha-1	8	8	18	8	Itga1	1.331	0.39542	1.239	0.261912
Q63258	Integrin alpha-7	18	16	50	16	Itga7	0.943	0.645909	1.026	1
A0A0G2JSK5	Integrin beta	16	10	33	10	Itgb1	1.231	0.127024	1.25	0.142294
D3ZW59	Integrin beta 1 binding protein 2 (Predicted)	19	4	15	4	Itgb1bp2	1.137	0.364084	1.275	0.0890668
Q99J82	Integrin-linked protein kinase	27	12	32	12	Ilk	0.894	0.922459	1.275	0.146564
Q5EBC0	Inter alpha-trypsin inhibitor, heavy chain 4	18	14	40	14	Itih4	1.625	<0.01	1.574	0.00705304
B2RYM3	Inter-alpha trypsin inhibitor, heavy chain 1	9	6	11	6	Itih1	0.935	0.664819	1.054	0.854408
D3ZFH5	Inter-alpha-trypsin inhibitor heavy chain 2	10	5	13	5	Itih2	1.243	0.349599	1.209	0.472026
D3ZBS2	Inter-alpha-trypsin inhibitor heavy chain H3	17	9	32	9	Itih3	1.415	0.432034	1.105	1
Q6AXM6	Intercellular adhesion molecule 2	8	2	7	2	Icam2	1.323	0.885839	1.253	1
G3V7Q7	IQ motif containing GTPase activating protein 1 (Predicted), isoform CRA_b	16	19	33	18	Iqgap1	1.253	0.0103999	1.385	<0.01
Q80W96	Iron-sulfur cluster assembly 1 homolog, mitochondrial	19	2	4	2	Isca1	1.069	1	1.025	1
D4ADG2	Iron-sulfur cluster assembly factor IBA57	37	8	22	8	Iba57	1.188	0.400667	0.944	1
Q8VI04	Isoaspartyl peptidase/L-asparaginase	20	6	11	6	Asrgl1	0.938	1	0.983	1
Q99NA5	Isocitrate dehydrogenase [NAD] subunit alpha, mitochondrial	38	12	322	12	Idh3a	0.998	1	0.988	1
Q68FX0	Isocitrate dehydrogenase [NAD] subunit beta, mitochondrial	44	14	105	14	Idh3B	1.007	1	1.01	1
Q5XIJ3	Isocitrate dehydrogenase [NAD] subunit, mitochondrial	34	10	72	10	Idh3g	1.031	1	1.007	1
P41562	Isocitrate dehydrogenase [NADP] cytoplasmic	45	16	79	15	Idh1	1.11	0.639387	0.952	1
P56574	Isocitrate dehydrogenase [NADP], mitochondrial	42	23	669	22	Idh2	0.896	0.0636424	0.876	0.0572085
F2Z3T7	Isochorismatase domain-containing protein 1	37	7	12	7	LOC103694869	0.554	0.026539	0.725	0.16408
Q5U3Z3	Isochorismatase domain-containing protein 2	36	4	15	3	Isoc2b	0.557	0.0685826	0.608	0.261172
A0A0G2K261	Isoleucyl-tRNA synthetase 2, mitochondrial	29	23	74	23	Iars2	0.98	1	1.053	0.967029
P12007	Isovaleryl-CoA dehydrogenase, mitochondrial	54	17	172	17	Ivd	0.908	0.0467977	0.899	0.0408695
Q2PS20	Junctophilin-2	16	8	37	8	Jph2	0.891	0.590269	1.012	1
P97569	Kallistatin	12	4	6	4	Serpina4	1.045	1	1.425	0.24484
Q9ER30	Kelch-like protein 41	14	8	33	8	Kbtbd10; Klhl41	1.491	<0.01	1.494	<0.01
Q6IFW6	Keratin, type I cytoskeletal 10	19	12	101	9	Krt10	0.849	0.163443	1.458	0.00981811
Q6IMF3	Keratin, type II cytoskeletal 1	9	7	43	5	Krt1	0.847	0.62413	1.184	0.381148
A0A0G2JWX4	Keratin, type II cytoskeletal 2 epidermal	8	6	20	4	Krt2	0.746	0.660731	1.522	0.291965
Q6P6Q2	Keratin, type II cytoskeletal 5	13	8	42	3	Krt5	0.721	0.581078	1.49	0.353238
Q9QYU4	Ketimine reductase mu-crystallin	30	7	19	7	Crym	1.173	0.557718	0.911	0.828175
Q2PQA9	Kinesin-1 heavy chain	31	24	59	24	Kif5b	1.304	<0.01	1.265	<0.01
Q5PQU1	Kininogen 1	23	9	49	5	Kng1; Kng2	2.82	<0.01	2.91	<0.01
D4ACC2	KN motif and ankyrin repeat domain-containing protein 2	22	11	25	11	Kank2	0.805	1	1.357	0.615464
Q5M8A0	Kng2 protein	11	5	20	2	Kng2; Kng2l1	1.296	0.348534	1.242	0.502679
Q08415	Kynurenine--oxoglutarate transaminase 1, mitochondrial	19	6	22	6	Ccbl1; Kyat1	0.768	0.124335	0.83	0.438824
Q58FK9	Kynurenine--oxoglutarate transaminase 3	28	9	25	9	Kat3; Ccbl2; Kyat3	0.844	0.0537257	0.972	1
D3ZVS2	L-2-hydroxyglutarate dehydrogenase	25	10	22	10	L2hgdh	0.774	0.359879	0.978	1
Q1PBJ1	Lactadherin	26	9	20	9	Mfge8	1.009	1	1.069	1
A0A0G2K1W9	Lactate dehydrogenase D	8	3	7	3	Ldhd	0.928	1	0.674	0.275173
Q6P7Q4	Lactoylglutathione lyase	39	8	50	8	Glo1	0.987	1	0.957	0.79403
Q811X6	Lambda-crystallin homolog	11	3	10	3	Cryl1	0.988	1	1.143	0.863488
G3V8L3	Lamin A, isoform CRA_b	54	35	184	35	Lmna	1.14	0.00746268	1.222	<0.01
D3ZLC1	Lamin B2	15	8	12	8	Lmnb2	0.948	1	1.367	0.773877
G3V7U4	Lamin-B1	36	17	44	17	LOC497722	0.86	0.0787976	1.054	0.88436
F1M614	Laminin subunit alpha 2	23	61	211	61	Lama2	0.746	<0.01	0.849	<0.01
F1LTF8	Laminin subunit alpha 4	17	21	48	21	Lama4	1.254	0.0139927	1.216	0.035196
F1MAN8	Laminin subunit alpha 5	14	38	94	38	Lama5	1.218	0.22564	1.373	0.0660475
D3ZQN7	Laminin subunit beta 1	17	27	104	27	Lamb1	1.014	1	0.923	0.616254
P15800	Laminin subunit beta-2	23	37	159	37	Lamb2	0.993	0.902504	1.085	0.0427055
F1MAA7	Laminin subunit gamma 1	24	31	156	31	Lamc1	0.945	0.488327	1.031	0.547917
Q6MG49	Large proline-rich protein BAG6	6	4	5	4	Bag6	1.06	0.993495	1.038	1
Q5XIG1	Ldb3 protein	83	15	279	5	Ldb3	0.687	0.0954249	0.716	0.271516
A1A5Q0	Leiomodin-2	17	9	25	9	Lmod2	1.411	0.0188355	1.273	0.0353118
F1LM33	Leucine-rich PPR motif-containing protein, mitochondrial	35	43	132	43	Lrpprc	0.964	1	1.144	0.0670909
F1LT49	Leucine-rich repeat-containing 47	6	3	4	3	Lrrc47	0.96	1	1.129	1
Q5RJR8	Leucine-rich repeat-containing protein 59	11	3	6	3	Lrrc59	1.563	0.0179153	1.079	0.862349
D3Z9N3	Leucyl-tRNA synthetase 2, mitochondrial	4	2	3	2	Lars2	0.865	1	0.74	0.587147
P97829	Leukocyte surface antigen CD47	10	3	10	3	Cd47	0.907	0.878683	1.08	1
Q499P2	Leukotriene A(4) hydrolase	12	5	7	5	Lta4h	1.314	0.902292	1.575	0.567114
Q6AYF2	LIM and cysteine-rich domains 1	33	9	35	9	Lmcd1	1.737	0.00513234	1.591	0.0118861
C0KUC6	LIM and senescent cell antigen-like-containing domain protein	5	2	8	2	Lims1	1.007	1	0.983	1
Q99MZ8	LIM and SH3 domain protein 1	21	5	8	5	Lasp1	1.115	1	1.028	1
A0A0G2K8R3	LIM domain 7	16	19	28	19	Lmo7	1.251	0.674523	1.143	0.952056
A0A096MJ01	LIM domain-binding 3	36	19	312	9	Ldb3	1.127	0.123955	0.988	1
Q5XI07	Lipoma-preferred partner homolog	13	4	8	4	Lpp	0.829	1	1.383	0.707479
Q06000	Lipoprotein lipase	12	4	11	4	Lpl	0.699	0.508229	1.427	0.54271
P04642	L-lactate dehydrogenase A chain	51	17	265	16	Ldha	1.487	<0.01	1.394	<0.01
P42123	L-lactate dehydrogenase B chain	49	20	509	19	Ldhb	0.91	0.459231	0.919	0.164837
B0BNJ1	LOC683667 protein	16	3	8	3	Sri	1.033	0.938916	1.081	0.816966
B2RYX1	LOC685322 protein	52	3	25	3	LOC685322; Uqcr10	1.033	1	0.896	1
Q924S5	Lon protease homolog, mitochondrial	46	28	121	28	Lonp1	0.911	0.301293	1.035	0.632223
P15650	Long-chain specific acyl-CoA dehydrogenase, mitochondrial	43	23	503	23	Acadl	0.935	0.534258	0.893	0.12989
P18163	Long-chain-fatty-acid--CoA ligase 1	38	26	204	26	Acsl1	0.62	<0.01	0.8	<0.01
Q6TXE7	LRRGT00052	12	21	50	15		1.149	0.454784	1.174	0.234006
Q6QI16	LRRGT00192	27	6	34	6	RGD1304704; Rtraf	1.153	0.479183	1.222	0.265783
Q8VHS9	L-type calcium channel alpha2/delta subunit	11	8	14	8	Cacna2d1	0.872	0.0141237	0.977	1
P51886	Lumican	35	10	92	10	Lum	0.89	<0.01	1.052	0.0798085
P38656	Lupus La protein homolog	7	2	5	2	Ssb	0.845	1	1.065	1
A0A0G2JT25	L-xylulose reductase	12	2	7	2	Dcxr	0.565	0.0717109	1.018	1
Q5XIM7	Lysine--tRNA ligase	18	10	19	10	Kars	1.047	1	1.065	0.953027
P14562	Lysosome-associated membrane glycoprotein 1	12	4	9	4	Lamp1	0.937	1	1.249	0.669779
P17046	Lysosome-associated membrane glycoprotein 2	7	2	21	2	Lamp2	1.146	1	1.072	1
Q6AY04	m-AAA protease-interacting protein 1, mitochondrial	18	5	11	5	MGC94335; Maip1	0.999	1	0.751	0.622747
Q6AYC4	Macrophage-capping protein	38	9	19	9	Capg	2.248	0.346476	1.476	0.901173
P02761	Major urinary protein	47	8	26	7	LOC259246	1.607	0.406233	2.038	0.189618
Q62667	Major vault protein	45	26	100	26	Mvp	2.381	<0.01	1.932	<0.01
O88989	Malate dehydrogenase, cytoplasmic	55	16	309	16	Mdh1	0.883	<0.01	0.888	<0.01
P04636	Malate dehydrogenase, mitochondrial	49	16	654	16	Mdh2	0.892	<0.01	0.843	<0.01
P57113	Maleylacetoacetate isomerase	53	8	41	8	Gstz1	0.469	<0.01	0.853	0.19693
A0A0G2K1S6	Malic enzyme	32	14	25	14	Me1	0.878	1	0.993	1
F1M5N4	Malic enzyme	38	19	85	18	Me3	0.751	0.014927	0.894	0.81763
Q4G009	Malignant T-cell-amplified sequence 1	41	5	20	5	Mcts1	1.028	0.930309	1.012	1
Q920F5	Malonyl-CoA decarboxylase, mitochondrial	33	12	39	12	Mlycd	0.706	0.03526	0.761	0.485578
D3ZPF2	Malonyl-CoA-acyl carrier protein transacylase	12	3	6	3	Mcat	0.842	0.371026	0.952	0.946387
Q5XII0	Mammalian ependymin-related protein 1	18	4	12	4	Epdr1	0.794	0.128806	0.828	0.113272
Q68FX1	Mannose-6-phosphate isomerase	20	7	15	7	Mpi	0.906	1	0.947	1
B1H230	Map2k3 protein	11	3	19	3	LOC100911550; Map2k3	0.719	0.546273	1.146	1
A0A0G2JSR7	Matrin-3	8	5	16	5	Matr3	0.689	0.074085	0.931	1
Q499N5	Medium-chain acyl-CoA ligase ACSF2, mitochondrial	42	18	165	18	Acsf2	0.467	<0.01	0.62	0.0124742
P08503	Medium-chain specific acyl-CoA dehydrogenase, mitochondrial	51	17	185	17	Acadm	0.68	<0.01	0.718	0.00717292
Q5U1Z9	Metaxin 2	38	8	72	8	Mtx2	1	1	1.139	0.219748
F1LRJ9	Methanethiol oxidase	48	20	120	20	Selenbp1 LOC103689947	0.698	<0.01	0.849	0.152091
Q5XIT9	Methylcrotonoyl-CoA carboxylase beta chain, mitochondrial	56	26	195	26	Mccc2	0.964	0.49684	1.064	0.0776385
F1LP30	Methylcrotonoyl-CoA carboxylase subunit alpha, mitochondrial	48	23	113	23	Mccc1	1.024	1	1.07	0.905138
F1LU71	Methylglutaconyl-CoA hydratase, mitochondrial	29	10	44	10	Auh	0.658	<0.01	0.744	<0.01
D4A197	Methylmalonyl CoA epimerase	34	3	30	3	Mcee	0.862	0.0375535	0.872	0.132201
D3ZKG1	Methylmalonyl-CoA mutase	29	18	58	18	Mut	0.833	<0.01	0.904	0.0818626
M0R7G4	MICOS complex subunit	58	8	65	8	Apoo	0.887	0.399955	0.981	1
D3ZUX5	MICOS complex subunit	37	10	65	10	Chchd3	0.864	0.611279	0.913	0.441583
Q5U1W6	MICOS complex subunit	57	12	66	12	Apool	0.862	0.54373	1.012	1
A0A0G2JVH4	MICOS complex subunit MIC60	54	39	267	39	Immt	0.825	<0.01	1.112	0.030798
D4ADS4	Microsomal glutathione S-transferase 3	34	3	26	3	Mgst3	0.991	1	1.08	1
A0A0G2JW88	Microtubule-associated protein	20	29	76	29	Map4	1.677	<0.01	1.477	<0.01
F1LST4	Microtubule-associated protein	19	7	10	7	LOC497674; Mapt	1.174	0.0364352	1.187	0.0803545
G3V7U2	Microtubule-associated protein 1 A, isoform CRA_c	15	29	56	28	Map1a	2.156	<0.01	1.735	<0.01
Q66HR2	Microtubule-associated protein RP/EB family member 1	21	5	10	4	Mapre1	1.196	0.870056	1.272	0.687434
Q5XIT1	Microtubule-associated protein RP/EB family member 3	17	4	6	2	Mapre3	0.974	1	1.015	1
P63086	Mitogen-activated protein kinase 1	20	5	12	4	Mapk1	1.064	1	1.295	0.331379
F1LP57	Mitogen-activated protein kinase kinase 4	20	5	9	5	Map2k4	0.852	0.904973	0.862	0.952333
G3V6H5	Mitochondrial 2-oxoglutarate/malate carrier protein	57	14	101	14	Slc25a11	0.938	0.938449	0.966	1
Q66HG9	Mitochondrial antiviral-signaling protein	40	11	36	11	Mavs	1.469	0.0443774	1.277	0.198352
A0A0G2K059	Mitochondrial calcium uniporter	18	5	10	5	Mcu	0.792	0.459175	1.044	1
P97521	Mitochondrial carnitine/acylcarnitine carrier protein	35	9	36	9	Slc25a20	0.57	<0.01	0.692	<0.01
B0BN52	Mitochondrial carrier 2	23	6	34	6	Mtch2	1.019	1	1.137	0.268951
P84817	Mitochondrial fission 1 protein	32	5	38	5	Fis1	0.854	0.80779	0.897	0.860312
Q5XIG9	Mitochondrial fission process 1	34	5	28	5	Mtfp1	0.677	0.00981068	0.956	1
Q5XII9	Mitochondrial fission regulator 1-like	20	4	8	4	Fam54b; Mtfr1l	1.091	0.928352	1.008	1
P62076	Mitochondrial import inner membrane translocase subunit Tim13	37	3	21	3	Timm13	0.918	1	0.955	1
Q5U2X7	Mitochondrial import inner membrane translocase subunit Tim21	26	6	18	6	Timm21	0.621	<0.01	0.835	0.0731111
O35094	Mitochondrial import inner membrane translocase subunit TIM44	28	12	43	12	Timm44	0.892	0.213303	0.947	0.860312
D3ZJX5	Mitochondrial import inner membrane translocase subunit TIM50	26	7	33	7	LOC687295; Timm50	1.006	1	0.867	0.784179
Q9WVA1	Mitochondrial import inner membrane translocase subunit Tim8 A	53	3	9	3	Timm8a1	1.124	1	1.036	1
Q9WV97	Mitochondrial import inner membrane translocase subunit Tim9	35	3	12	3	Timm9	1.026	1	1.153	0.572978
Q3KRD5	Mitochondrial import receptor subunit TOM34	7	2	4	2	Tomm34	1.219	0.75936	1.397	0.381148
G3V8F5	Mitochondrial import receptor subunit TOM40 homolog	29	6	17	6	Tomm40	1.161	0.257581	1.092	0.916103
R9PXR4	Mitochondrial import receptor subunit TOM70	10	7	12	7	Tomm70a; Tomm70	1.204	0.429566	1.159	0.640049
A0A0H2UHS3	Mitochondrial potassium channel	39	11	22	11	Ccdc51	0.847	0.838723	0.997	1
Q5XIN6	Mitochondrial proton/calcium exchanger protein	43	26	104	26	Letm1	0.965	0.530088	1.017	1
P63031	Mitochondrial pyruvate carrier 1	31	2	26	2	Mpc1	0.817	0.873498	1.042	1
P38718	Mitochondrial pyruvate carrier 2	51	7	40	7	Mpc2	1.005	1	0.892	0.839962
B5DER4	Mitochondrial ribosomal protein L1	17	5	5	5	Mrpl1	0.767	0.454796	0.649	0.27616
D3ZXF9	Mitochondrial ribosomal protein L12	16	4	15	4	Mrpl12	0.766	0.0253067	0.894	0.349437
D4A131	Mitochondrial ribosomal protein L4	13	3	5	3	Mrpl4	0.624	0.071061	0.773	0.336799
D3ZDP2	Mitochondrial ribosomal protein L58	15	2	4	2	Ict1; Mrpl58	0.663	0.0899069	0.726	0.190237
D4A3E8	Mitochondrial ribosomal protein S27	16	6	16	6	Mrps27	0.813	0.0799334	0.986	1
M0R776	Mitochondrial ribosomal protein S36	47	4	29	4	Mrps36	1.047	0.600317	0.946	0.520019
P20069	Mitochondrial-processing peptidase subunit alpha	19	6	27	6	Pmpca	1.068	1	1.041	1
Q03346	Mitochondrial-processing peptidase subunit beta	21	8	20	8	Pmpcb	0.905	0.739504	0.983	1
A0A096MK30	Moesin	52	31	105	21	Msn	1.209	<0.01	1.234	<0.01
P53987	Monocarboxylate transporter 1	11	6	24	6	Slc16a1	1.508	<0.01	1.603	<0.01
B4F768	Multifunctional fusion protein (Fragment)	40	18	94	18	Aldh4a1	0.853	0.0139112	0.913	0.0417981
Q03626	Murinoglobulin-1	27	34	179	9	Mug1	1.004	1	0.944	1
A0A096MJS3	Muscular LMNA-interacting protein (Fragment)	13	8	19	8	Mlip	0.929	1	1.039	1
D4A7F2	Myc-binding protein	36	2	4	2	Mycbp	1.127	1	1.024	1
B2GV99	Myl6 protein	51	8	91	4	Myl6	1.132	0.482818	1.295	0.0213558
Q5EB94	Myocardial zonula adherens protein	26	10	28	10	Gcom1; Myzap	1.209	0.402912	0.981	1
Q9QZ76	Myoglobin	80	17	2051	17	Mb	0.936	0.875843	1	1
A0A0G2K5P5	Myomesin 1	53	79	653	79	Myom1	0.952	0.693964	0.945	0.901168
G3V7K1	Myomesin 2	50	60	607	60	Myom2	0.904	0.00549521	0.978	1
D4A7X7	Myopalladin	8	8	20	8	Mypn	1.098	1	0.932	1
F1LNF0	Myosin heavy chain 14	14	23	49	18	Myh14	0.857	0.148838	1.01	1
P16409	Myosin light chain 3	67	16	708	13	Myl3	0.951	0.791457	0.995	1
A0A0G2K2W5	Myosin light chain 7	42	4	12	4	Myl7	1.649	0.00549467	1.353	0.0465228
E9PT87	Myosin light chain kinase 3	31	19	45	18	Mylk3	0.738	0.502336	0.877	0.704632
P08733	Myosin regulatory light chain 2, ventricular/cardiac muscle isoform	90	19	1504	19	Myl2	0.963	0.872397	1.049	1
G3V9Y1	Myosin, heavy polypeptide 10, non-muscle, isoform CRA_b	10	17	41	4	Myh10	1.999	0.00942046	1.947	0.0139901
G3V6P7	Myosin, heavy polypeptide 9, non-muscle	39	67	187	53	LOC100911597; Myh9; Myh9l1	1.214	0.00856381	1.369	<0.01
E9PTU4	Myosin-11	31	51	141	35	Myh11	0.595	<0.01	1.249	0.0865876
G3V885	Myosin-6	67	173	5653	46	Myh6	0.236	<0.01	0.276	<0.01
G3V8B0	Myosin-7	69	191	6473	63	Myh7	1.254	0.00802802	1.137	0.177284
P56741	Myosin-binding protein C, cardiac-type	45	55	707	55	Mybpc3	1.009	1	0.957	0.611236
P62775	Myotrophin	20	2	5	2	Mtpn	1.331	0.674503	1.574	0.0759849
A0A0G2KAQ5	Myozenin 2	59	14	218	14	Myoz2	1.071	0.0113725	0.954	0.0504068
F1LMW7	Myristoylated alanine-rich C-kinase substrate	30	6	12	6	Marcks	1.206	0.79779	1.271	0.161232
O08557	N(G),N(G)-dimethylarginine dimethylaminohydrolase 1	34	9	41	8	Ddah1	2.059	<0.01	1.595	<0.01
Q6MG60	N(G),N(G)-dimethylarginine dimethylaminohydrolase 2	29	7	18	6	Ddah2	1.097	0.753215	1.044	1
G3V6D9	Na(+)/H(+) exchange regulatory cofactor NHE-RF	17	4	7	4	Slc9a3r2	0.741	0.215998	0.988	1
B1WC26	N-acetylneuraminate synthase	17	4	17	4	Nans	1.211	0.709219	1.133	0.989922
P69060	N-acylneuraminate cytidylyltransferase	6	2	5	2	Cmas	1.043	1	1.315	0.569473
A0A096MKG5	NAD kinase 2, mitochondrial	18	6	7	6	Nadk2; Nadkd1	0.675	0.313859	0.905	1
A0A0G2K8S9	NAD(P)(+)--arginine ADP-ribosyltransferase	20	7	43	7	Art3	0.635	<0.01	0.722	0.0294863
B0BNM1	NAD(P)H-hydrate epimerase	27	5	27	5	Apoa1bp; Naxe	0.66	0.0605059	0.886	0.718712
C6ZII9	NAD-dependent protein deacetylase	22	6	14	6	Sirt3	0.78	1	1.336	0.952333
A0A0G2JWM2	NAD-dependent protein deacetylase	11	3	6	3	Sirt2	0.762	0.258171	0.884	0.84482
Q68FX9	NAD-dependent protein deacylase sirtuin-5, mitochondrial	14	3	10	3	Sirt5	0.765	0.0706744	0.948	1
F1LWG4	NADH dehydrogenase (Ubiquinone) 1 alpha subcomplex, assembly factor 1 (Predicted), isoform CRA_a	13	4	10	4	Ndufaf1	0.943	1	1.033	1
D4A7L4	NADH dehydrogenase (Ubiquinone) 1 beta subcomplex, 11 (Predicted)	44	4	25	4	Ndufb11	0.795	0.603589	0.883	0.869344
D4A565	NADH dehydrogenase (Ubiquinone) 1 beta subcomplex, 5 (Predicted), isoform CRA_b	28	5	48	5	Ndufb5	0.906	0.361439	0.77	0.0291259
D3ZZ21	NADH dehydrogenase (Ubiquinone) 1 beta subcomplex, 6 (Predicted)	38	4	15	4	Ndufb6	1.05	1	0.72	0.0690095
D3ZLT1	NADH dehydrogenase (Ubiquinone) 1 beta subcomplex, 7 (Predicted)	33	3	50	3	Ndufb7	0.866	1	0.783	0.741284
B2RYW3	NADH dehydrogenase (Ubiquinone) 1 beta subcomplex, 9	26	4	37	4	Ndufb9	0.907	0.883968	0.914	1
A0A0H2UI06	NADH dehydrogenase (ubiquinone) complex I, assembly factor 6	15	3	9	3	Ndufaf6	0.604	0.344008	0.917	1
D3ZG43	NADH dehydrogenase (Ubiquinone) Fe-S protein 3 (Predicted), isoform CRA_c	55	15	174	15	Ndufs3	0.866	0.440692	0.933	0.905138
B5DEL8	NADH dehydrogenase (Ubiquinone) Fe-S protein 5	27	3	31	3	LOC100363268; Ndufs5	1.007	1	0.868	0.260052
Q5RJN0	NADH dehydrogenase (Ubiquinone) Fe-S protein 7	28	6	47	6	Ndufs7	0.88	0.575392	0.991	1
B0BNE6	NADH dehydrogenase (Ubiquinone) Fe-S protein 8 (Predicted), isoform CRA_a	36	8	131	8	Ndufs8	0.923	0.659113	0.91	0.820123
G3V644	NADH dehydrogenase (Ubiquinone) flavoprotein 3-like, isoform CRA_a	16	4	15	4	Ndufv3	0.648	<0.01	0.74	0.00562769
Q9NQR8	NADH dehydrogenase [ubiquinone] 1 alpha subcomplex assembly factor 4	44	6	17	6	Ndufaf4	0.956	1	1.102	0.190956
Q561S0	NADH dehydrogenase [ubiquinone] 1 alpha subcomplex subunit 10, mitochondrial	46	11	255	11	Ndufa10; Ndufa10l1	0.883	0.914832	0.93	0.92463
F1LXA0	NADH dehydrogenase [ubiquinone] 1 alpha subcomplex subunit 12	63	8	87	8	Ndufa12	0.886	0.0906983	0.881	0.0798085
D3ZS58	NADH dehydrogenase [ubiquinone] 1 alpha subcomplex subunit 2	42	5	51	5	Ndufa2	0.936	0.497522	0.91	1
Q63362	NADH dehydrogenase [ubiquinone] 1 alpha subcomplex subunit 5	49	6	68	6	Ndufa5	0.911	0.521724	0.891	0.208312
D4A3V2	NADH dehydrogenase [ubiquinone] 1 alpha subcomplex subunit 6	45	5	57	5	Ndufa6	0.831	<0.01	0.883	0.0290356
A0A0G2JVL6	NADH dehydrogenase [ubiquinone] 1 alpha subcomplex subunit 8	20	3	27	3	Ndufa8	1.018	0.993352	0.833	0.0526498
Q5BK63	NADH dehydrogenase [ubiquinone] 1 alpha subcomplex subunit 9, mitochondrial	68	22	214	22	Ndufa9	0.929	0.804588	0.925	1
P0DN35	NADH dehydrogenase [ubiquinone] 1 beta subcomplex subunit 1	33	2	13	2	LOC100912357; Ndufb1	0.887	1	0.635	0.078111
B2RYS8	NADH dehydrogenase [ubiquinone] 1 beta subcomplex subunit 8, mitochondrial	47	7	108	7	Ndufb8	0.875	0.535593	0.871	0.175171
Q5PQZ9	NADH dehydrogenase [ubiquinone] 1 subunit C2	38	6	59	6	Ndufc2	0.898	1	1.044	1
Q5XIH3	NADH dehydrogenase [ubiquinone] flavoprotein 1, mitochondrial	33	16	138	16	Ndufv1	0.93	0.807324	0.948	1
P19234	NADH dehydrogenase [ubiquinone] flavoprotein 2, mitochondrial	34	7	68	7	Ndufv2	0.89	0.0673924	0.863	0.0291259
Q641Y2	NADH dehydrogenase [ubiquinone] iron-sulfur protein 2, mitochondrial	49	16	252	16	Ndufs2	1.01	1	0.997	1
Q5XIF3	NADH dehydrogenase [ubiquinone] iron-sulfur protein 4, mitochondrial	51	7	70	7	Ndufs4	0.886	0.0820232	0.871	0.16603
D3ZCZ9	NADH dehydrogenase [ubiquinone] iron-sulfur protein 6, mitochondrial	34	3	28	3	LOC679739; LOC100912599	0.866	1	1.269	1
D3ZE15	NADH:ubiquinone oxidoreductase subunit A13	59	7	90	7	LOC100911483; Ndufa13	1.013	0.863046	0.901	0.0740814
A9UMV9	NADH:ubiquinone oxidoreductase subunit A7	52	6	55	6	Ndufa7	0.89	0.166913	0.937	0.152091
D4A0T0	NADH:ubiquinone oxidoreductase subunit B10	53	10	92	10	Ndufb10	0.912	0.729682	0.728	0.00813707
D4A4P3	NADH:ubiquinone oxidoreductase subunit B3	28	2	15	2	Ndufb3	0.905	0.576424	0.907	1
F1LPG5	NADH:ubiquinone oxidoreductase subunit B4	36	4	45	4	Ndufb4	0.946	0.849681	0.916	0.291657
P20070	NADH-cytochrome b5 reductase 3	27	6	25	6	Cyb5r3	1.125	0.757879	1.09	0.676751
Q66HF1	NADH-ubiquinone oxidoreductase 75 kDa subunit, mitochondrial	53	30	505	30	Ndufs1	0.934	0.135814	0.931	0.0654382
P03889	NADH-ubiquinone oxidoreductase chain 1	11	4	11	4	ND1	0.732	0.0183168	1.034	1
Q7HKW3	NADH-ubiquinone oxidoreductase chain 4 (Fragment)	20	6	32	6	NADH4 ND4 Nd4	0.942	0.807324	0.996	1
P11661	NADH-ubiquinone oxidoreductase chain 5	17	8	34	8	ND5	0.952	0.738932	0.901	1
M0R9L0	Nascent polypeptide-associated complex subunit alpha	15	22	43	22	Naca	0.815	0.590269	0.87	0.362752
B2RZD6	NDUFA4, mitochondrial complex-associated	56	6	109	6	Ndufa4	0.874	0.0924418	0.824	0.061056
A0A0G2JWS2	Nebulette	62	55	310	55	Nebl	0.978	0.833369	0.928	0.531921
D4A4K6	Nebulin-related-anchoring protein	13	17	27	17	Nrap	3.302	0.0094783	2.38	0.0292572
A1L122	NEDD8-activating enzyme E1 regulatory subunit	4	2	3	2	Nae1	0.837	0.191824	1.176	0.256376
F1LNY3	Neural cell adhesion molecule 1	22	14	32	14	Ncam1	4.56	<0.01	4.311	<0.01
P42676	Neurolysin, mitochondrial	15	8	13	8	Nln	1.121	0.111055	1.397	0.00624581
B2GV54	Neutral cholesterol ester hydrolase 1	18	5	18	5	Nceh1	1.19	0.385097	1.465	0.0660475
Q9Z2J4	Nexilin	24	13	44	5	Nexn	1.358	0.149604	1.312	0.605198
Q5FWU2	Nfs1 protein (Fragment)	20	8	15	8	Nfs1	0.891	1	0.962	1
Q5BJZ3	Nicotinamide nucleotide transhydrogenase	41	37	336	37	Nnt	0.824	<0.01	0.822	<0.01
A0A0G2K0I3	Nicotinamide phosphoribosyltransferase	47	17	71	17	Nampt	1.313	<0.01	1.232	0.0206555
G3V709	Nicotinate phosphoribosyltransferase	11	4	12	4	Naprt1; Naprt	0.986	1	0.982	1
F1LM84	Nidogen-1	25	22	106	21	Nid1	0.82	0.0623879	0.943	1
B5DFC9	Nidogen-2	9	10	31	9	Nid2	0.971	1	1.216	1
A0A0G2K8N9	NIMA-related kinase 9	4	3	5	3	Nek9	1.128	1	1.271	0.783368
Q5FVQ8	NLR family member X1	12	9	20	9	Nlrx1	0.734	0.42075	1.061	1
A0A0G2JSV0	N-myc downstream regulated gene 2, isoform CRA_a	43	11	122	11	Ndrg2	0.823	<0.01	0.872	<0.01
P11915	Non-specific lipid-transfer protein	23	11	30	11	Scp2	1.12	0.293376	1.162	0.381148
A0A0G2K350	NSF attachment protein gamma	15	4	8	4	Napg	0.862	0.0545098	0.994	1
A0A0G2K911	NSFL1 cofactor p47	44	10	30	10	Nsfl1c	0.773	0.335141	0.853	0.65767
A0A0G2K0V8	Nuclear migration protein nudC-like	30	7	13	7	LOC100911422	0.953	0.746031	1.024	1
Q9Z0U8	Nucleic acid binding factor pRM10	25	6	29	6	pRM10	1.109	0.914772	1.039	0.777867
Q63083	Nucleobindin-1	20	6	23	6	Nucb1	1.673	0.241388	1.389	0.577255
Q5U328	Nucleolin	20	13	32	13	Ncl	0.951	1	1.136	0.400149
P13084	Nucleophosmin	26	6	23	6	Npm1	1.101	0.12653	1.086	0.0880542
Q05982	Nucleoside diphosphate kinase A	63	8	77	3	Nme1	1.254	0.253938	1.339	0.354453
P19804	Nucleoside diphosphate kinase B	72	10	217	5	Nme2	0.987	1	0.954	0.646526
D4A478	Nucleoside-triphosphatase, cancer-related	44	5	9	5	Ntpcr	0.716	0.166913	0.957	1
A0A0H2UHZ2	Nucleosome assembly protein 1-like 4	29	8	29	7	Nap1l4	1.018	1	1.111	0.16603
M0R515	Nudix hydrolase 13	26	6	13	6	Nudt13	0.857	0.630579	1.08	1
A0JPJ7	Obg-like ATPase 1	43	16	65	16	Ola1	0.953	0.715029	0.922	0.280282
A0A0G2JUP3	Obscurin, cytoskeletal calmodulin and titin-interacting RhoGEF	19	93	242	23	Obscn	1.083	0.388282	1.149	0.0534803
D3ZZ80	Obscurin-like protein 1	5	6	6	6	Obsl1	1.587	0.111726	1.285	0.457686
Q5XIG4	OCIA domain-containing protein 1	33	7	27	7	Ociad1	0.932	1	1.022	1
Q497B0	Omega-amidase NIT2	45	10	61	10	Nit2	0.736	<0.01	0.774	<0.01
P04182	Ornithine aminotransferase, mitochondrial	28	10	44	10	Oat	1.499	0.0066516	1.625	<0.01
Q6P686	Osteoclast-stimulating factor 1	26	3	10	3	Ostf1	1.149	1	1.897	0.39395
D3ZVB7	Osteoglycin	34	9	64	9	LOC100910855; Ogn; NEWGENE_1308171	0.864	0.721348	1.176	0.17262
D4A0Y4	Oxidoreductase NAD-binding domain containing 1 (Predicted), isoform CRA_b	25	6	22	6	Oxnad1	0.861	0.189579	0.866	0.199402
D4A9D8	Oxysterol-binding protein	10	6	7	6	Osbp	0.723	0.189579	0.889	0.903547
Q4KM62	Palmdelphin	26	10	22	10	Palmd	0.933	0.290158	1.005	1
P04550	Parathymosin	23	3	9	3	Ptms	1.091	0.324107	1.205	0.661714
O88767	Parkinson disease protein 7 homolog	53	8	101	8	Park7	0.985	1	0.992	1
D3ZKG5	Parvin, beta	35	8	26	7	Parvb	1.034	1	1.115	0.906785
Q6AYU2	Pcbp2 protein	22	6	17	3	Pcbp2	1.065	0.910272	1.065	1
B5DEP6	PCI domain-containing protein (Fragment)	41	14	34	14	Psmd11	1.191	0.269355	1.153	0.102172
P52944	PDZ and LIM domain protein 1	30	7	34	7	Pdlim1	1.357	0.102937	1.208	0.251656
Q62920	PDZ and LIM domain protein 5	32	11	112	11	Pdlim5	1.079	0.14912	0.998	1
Q9Z1Z9	PDZ and LIM domain protein 7	5	2	5	2	Pdlim7	1.033	1	1.132	0.202306
F1LVY9	Peptide deformylase	19	4	16	4	Pdf	0.786	0.317106	0.964	1
P10111	Peptidyl-prolyl cis-trans isomerase A	32	5	48	5	Ppia; LOC100360977	1.157	0.0202274	1.11	0.217043
P24368	Peptidyl-prolyl cis-trans isomerase B	44	9	23	9	Ppib	1.21	0.154957	1.157	0.19161
Q6DGG0	Peptidyl-prolyl cis-trans isomerase D	28	10	29	10	Ppid	1.165	0.197226	1.219	0.130384
P29117	Peptidyl-prolyl cis-trans isomerase F, mitochondrial	31	7	27	7	Ppif	1.032	1	1.001	1
Q62658	Peptidyl-prolyl cis-trans isomerase FKBP1A	56	3	13	3	Fkbp1a	1.056	1	1.299	0.909063
D3ZZR9	Peptidylprolyl isomerase	19	2	9	2	Fkbp2	1.059	1	0.981	1
B5DF03	Peptidylprolyl isomerase (Fragment)	40	8	41	8	Fkbp3	0.539	0.0209653	0.678	0.247829
Q5XI86	Peptidyl-tRNA hydrolase 2	20	2	8	2	Ptrh2	1.029	1	0.909	1
M0RA08	Perilipin	23	6	26	6	Plin3	1.27	0.754233	0.83	0.604572
M0R7S5	Perilipin 4	65	16	69	16	Plin4	0.635	<0.01	0.833	0.0782247
D3ZAF5	Periostin	35	21	60	21	Postn	7.544	<0.01	3.425	<0.01
Q496Z5	Peripherin	14	7	35	3	Prph	0.805	0.509015	0.92	1
G3V7I0	Peroxiredoxin 3	31	8	94	8	Prdx3	0.959	0.573766	0.875	<0.01
A0A0G2JSH9	Peroxiredoxin-2	31	7	58	7	Prdx2	1.197	0.0905785	1.193	0.381148
Q9R063	Peroxiredoxin-5, mitochondrial	36	8	74	8	Prdx5	0.856	<0.01	0.786	<0.01
O35244	Peroxiredoxin-6	79	18	196	18	Prdx6	1.372	<0.01	1.133	<0.01
Q6AXX6	Peroxiredoxin-like 2A	10	2	6	2	Prxl2a	2.492	0.0319227	3.157	0.0211501
P07872	Peroxisomal acyl-coenzyme A oxidase 1	15	6	11	2	Acox1	0.776	0.0622896	0.977	1
Q9QYU1	Peroxisomal biogenesis factor 19	33	6	21	6	Pex19	0.872	0.318372	0.815	0.100138
P97852	Peroxisomal multifunctional enzyme type 2	33	21	47	21	Hsd17b4	1.092	0.265253	1.164	0.190237
A0A0G2JVG4	Peroxisomal trans-2-enoyl-CoA reductase	37	7	17	7	Pecr	0.565	<0.01	0.813	0.0291259
A1A5L2	Pgm1 protein (Fragment)	54	25	186	25	Pgm1	1.263	<0.01	1.176	0.0514701
Q68FT7	Phenylalanyl-tRNA synthetase subunit beta	15	7	14	7	Farsb	0.972	1	1.093	1
Q6IRH6	Phosphate carrier protein, mitochondrial	30	12	97	12	Slc25a3	0.93	0.623969	1.152	0.0291259
Q91XU8	Phosphatidate cytidylyltransferase 2	15	4	10	4	Cds2	1.533	0.506033	1.638	0.414125
P31044	Phosphatidylethanolamine-binding protein 1	63	8	105	8	Pebp1	0.964	0.950488	0.871	0.192886
P0C089	Phosphatidylglycerophosphatase and protein-tyrosine phosphatase 1	22	3	8	3	Ptpmt1	0.677	0.00885132	0.934	1
A0A140TAJ5	Phosphatidylinositol 4-kinase alpha	1	2	4	2	Pi4ka	0.255	<0.01	0.312	<0.01
R9PXS4	Phosphatidylinositol transfer protein alpha isoform	39	8	19	7	Pitpna	1.007	1	1.034	0.877358
D3ZVR9	Phosphoglucomutase 5	24	11	41	11	Pgm5	1.586	<0.01	1.505	<0.01
P16617	Phosphoglycerate kinase 1	55	22	280	22	Pgk1	1.102	0.217323	1.037	1
P25113	Phosphoglycerate mutase 1	62	10	141	7	Pgam1	1.031	0.974648	1.06	0.697631
P16290	Phosphoglycerate mutase 2	40	9	142	6	Pgam2	0.747	0.0575664	0.788	0.108993
D3ZP47	Phosphohistidine phosphatase 1	31	4	20	4	Phpt1	0.99	1	1.013	1
G3V9D1	Phosphoinositide phospholipase C	5	3	9	3	Plcd1	0.823	0.730297	1.205	0.782099
P54319	Phospholipase A-2-activating protein	14	8	17	8	Plaa	1.001	1	1.056	0.670351
B5DF46	Phosphomannomutase	31	7	23	7	Pmm2	0.875	0.239045	1.005	1
O08618	Phosphoribosyl pyrophosphate synthase-associated protein 2	25	6	21	5	Prpsap2	1.006	1	1.098	0.807033
P57093	Phytanoyl-CoA dioxygenase, peroxisomal	23	7	16	7	Phyh	0.992	1	1.03	1
Q5M827	Pirin	18	5	10	5	Pir	1.432	0.378958	1.055	1
D3ZUF9	Pitrilysin metallepetidase 1 (Predicted)	15	12	22	12	Pitrm1	0.733	0.630717	1.176	1
P70565	Plakoglobin	39	23	112	21	Jup	1.211	<0.01	1.251	<0.01
Q6P734	Plasma protease C1 inhibitor	12	5	5	5	Serping1	1.278	0.575808	1.484	0.265676
Q01177	Plasminogen	13	11	38	11	Plg	1.035	1	1.014	1
Q6AXS5	Plasminogen activator inhibitor 1 RNA-binding protein	30	11	23	11	Serbp1	0.978	1	0.878	1
Q63598	Plastin-3	23	12	41	10	Pls3	1.762	<0.01	1.692	<0.01
Q07969	Platelet glycoprotein 4	22	7	74	7	Cd36	0.694	0.0126226	0.851	0.455505
P63004	Platelet-activating factor acetylhydrolase IB subunit alpha	16	6	16	5	Pafah1b1	1.01	1	1.174	0.216493
O35264	Platelet-activating factor acetylhydrolase IB subunit beta	12	2	10	2	Pafah1b2	1.189	0.912816	1.319	0.504459
Q6S3A4	Plectin	48	188	661	188	Plec	0.956	0.394385	1.013	0.707479
A0A0G2K2L1	Podocalyxin	5	2	8	2	Podxl	1.516	<0.01	1.285	0.0586558
Q5U2U3	Poly [ADP-ribose] polymerase	9	4	6	4	Parp3	0.992	1	1.046	1
G3V9N0	Polyadenylate-binding protein	16	8	20	5	Pabpc4	0.807	0.779034	0.837	0.951794
Q00438	Polypyrimidine tract-binding protein 1	15	4	19	4	Ptbp1	1.108	0.942649	1.346	0.231227
G3V6G7	Polyribonucleotide nucleotidyltransferase 1	18	12	19	12	Pnpt1	0.913	1	1.273	0.635151
Q63654	Polyubiquitin (Fragment)	55	5	41	5	Ubc	1.15	0.0152399	1.105	0.0451164
Q6P722	Popeye domain-containing 2	6	2	5	2	Popdc2	1.007	1	1.113	1
D3ZH76	PPARGC1 and ESRR-induced regulator, muscle 1	14	6	11	6	RGD1304931; Perm1	0.542	0.904973	1.038	1
A0A0G2K781	PPFIA-binding protein 1	4	4	10	4	Ppfibp1	1.099	0.909563	1.148	0.670351
A2VD12	Pre-B-cell leukemia transcription factor-interacting protein 1	31	13	41	13	Pbxip1	1.281	0.841988	1.3	0.761871
B5DFN4	Prefoldin 5 (Predicted), isoform CRA_a	26	3	9	3	Pfdn5	1.09	0.932124	1.059	0.664783
B0BN18	Prefoldin subunit 2	17	2	5	2	Pfdn2	1.029	1	1.176	1
D3ZZV1	Presequence translocase-associated motor 16	15	2	5	2	Magmas; Pam16	0.9	1	0.891	1
Q5PQN1	Probable E3 ubiquitin-protein ligase HERC4	3	2	6	2	Herc4	1.225	0.659113	1.518	0.0507174
P62963	Profilin-1	65	7	57	7	Pfn1	1.546	<0.01	1.343	<0.01
D4ADF5	Programmed cell death 5	30	3	7	3	Pdcd5; LOC100912106; NEWGENE_1310561	1.046	1	1.28	1
A0A140TAA4	Programmed cell death 6-interacting protein	28	19	30	19	Pdcd6ip	1.127	0.233627	1.182	0.0611967
G3V7W1	Programmed cell death protein 6	13	3	4	3	Pdcd6	1.126	1	1.154	1
P67779	Prohibitin	77	18	161	18	Phb	0.874	<0.01	0.891	<0.01
A0A0G2KB63	Prohibitin	63	17	119	17	Phb2	0.815	<0.01	0.974	0.622747
Q9EQP5	Prolargin	38	13	42	13	Prelp	0.922	0.175876	0.946	1
Q6AYD3	Proliferation-associated protein 2G4	12	4	15	4	Pa2g4	1.095	0.590269	1.183	0.655536
Q68FZ8	Propionyl coenzyme A carboxylase, beta polypeptide	50	20	126	3	Pccb	0.656	<0.01	0.801	0.0118878
A0A0G2K401	Propionyl-CoA carboxylase alpha chain, mitochondrial	47	29	203	29	Pcca	0.741	<0.01	0.796	<0.01
F7EPE0	Prosaposin	10	6	37	6	Psap	1.093	0.883968	1.212	0.345371
D4AE56	Prostaglandin E synthase 2	46	14	45	14	Ptges2	0.737	0.0319227	0.856	0.486155
P97584	Prostaglandin reductase 1	39	9	47	9	Ptgr1	1.651	<0.01	1.38	<0.01
Q5BK81	Prostaglandin reductase 2	34	9	64	9	Ptgr2	0.834	0.0857823	0.88	0.351261
Q5XIC6	Proteasome (Prosome, macropain) 26S subunit, non-ATPase, 12	10	5	15	5	Psmd12	1.402	0.820319	1.063	1
Q4V8E2	Proteasome (Prosome, macropain) 26S subunit, non-ATPase, 14	27	5	11	5	Psmd14	1.231	0.225625	1.142	0.335356
Q5U2S7	Proteasome (Prosome, macropain) 26S subunit, non-ATPase, 3	20	7	12	7	Psmd3	1.14	0.403985	1.025	0.905138
Q6PCT9	Proteasome (Prosome, macropain) 26S subunit, non-ATPase, 6	19	7	15	7	Psmd6	1.203	0.117131	1.183	0.165051
D4AEH3	Proteasome (Prosome, macropain) 26S subunit, non-ATPase, 7 (Predicted)	44	8	28	8	Psmd7	1.251	0.00549521	1.218	0.00635435
Q6P9V7	Proteasome (Prosome, macropain) activator subunit 1	59	13	80	13	Psme1	0.831	0.00885132	1.018	1
G3V6W6	Proteasome 26S subunit, ATPase 6	31	8	24	8	Psmc6	1.174	0.0129765	1.139	0.0504068
F1LMQ3	Proteasome 26S subunit, non-ATPase 8	8	3	8	3	Psmd8	1.131	0.552003	1.305	0.152091
Q63798	Proteasome activator complex subunit 2	34	6	28	6	Psme2; LOC100362709	0.999	1	1.193	0.169975
Q6P505	Proteasome subunit alpha type	16	5	16	5	Psma4	1.167	0.184021	1.092	1
Q6IE67	Proteasome subunit alpha type	25	6	22	6	LOC100361067; Psma3l	1.101	1	1.076	0.845836
A0A0G2K0W9	Proteasome subunit alpha type	54	11	41	11	Psma7	1.026	1	1.018	0.793493
Q6P9V6	Proteasome subunit alpha type	36	7	25	7	Psma5	1.016	1	1.189	0.374783
P18420	Proteasome subunit alpha type-1	57	12	32	12	Psma1	1.076	1	1.015	1
P17220	Proteasome subunit alpha type-2	41	6	36	6	Psma2	1.09	0.779034	1.08	0.338568
P60901	Proteasome subunit alpha type-6	32	7	28	7	Psma6	0.962	1	1.227	0.247829
G3V8U9	Proteasome subunit beta	30	5	18	5	Psmb4	1.024	1	1.176	0.84482
Q6PDW4	Proteasome subunit beta	42	7	34	7	Psmb1	0.976	1	1.013	1
G3V7Q6	Proteasome subunit beta	34	8	19	8	Psmb5	0.884	0.99802	1.289	0.438961
P40307	Proteasome subunit beta type-2	36	6	24	6	Psmb2	1.02	1	1.08	0.58977
P40112	Proteasome subunit beta type-3	43	6	27	6	Psmb3	1.037	1	1.117	0.624633
P28073	Proteasome subunit beta type-6	25	3	9	3	Psmb6; LOC100360846	1.061	1	1.132	1
Q9JHW0	Proteasome subunit beta type-7	14	4	13	4	Psmb7	0.92	1	1.116	1
F1M5R3	Protein ABHD14B	26	3	8	3	Abhd14b	0.541	<0.01	0.764	0.0272903
Q5XIM5	Protein CDV3 homolog	30	4	7	4	Cdv3	1.158	1	1.17	1
P04785	Protein disulfide-isomerase	53	23	113	23	P4hb	1.793	<0.01	1.479	<0.01
A0A0H2UHM5	Protein disulfide-isomerase	51	22	115	22	Pdia3	1.336	<0.01	1.313	<0.01
A0A0G2JSZ5	Protein disulfide-isomerase A6	37	12	47	12	Pdia6	1.292	0.0617114	1.168	0.585718
A0A0G2JXC1	Protein ERGIC-53	29	10	24	10	Lman1	1.315	0.672117	1.243	0.429615
Q4QQV3	Protein FAM162A	36	7	48	7	Fam162a	1.265	0.807324	1.356	0.144087
R9PXU3	Protein kinase C and casein kinase substrate in neurons 2 protein	28	12	32	12	Pacsin2	0.825	0.278913	0.853	0.682695
Q5I2Z0	Protein kinase C and casein kinase substrate in neurons 3	23	8	20	8	Pacsin3	1.056	1	1.46	0.92463
B1WC34	Protein kinase C substrate 80K-H	16	6	10	6	Prkcsh	1.016	1	1.245	0.608355
A1L1M0	Protein kinase, cAMP-dependent, catalytic, alpha	29	9	38	4	Prkaca	0.939	0.63986	1.057	1
Q4QQR9	Protein MEMO1	30	6	11	6	Memo1	1.352	0.544715	1.092	0.83673
D3ZIC4	Protein phosphatase 1 regulatory subunit	26	22	48	20	Ppp1r12b	1.173	0.0294862	1.113	0.238053
Q10728	Protein phosphatase 1 regulatory subunit 12A	14	11	25	9	Ppp1r12a	1.113	1	0.953	1
A0A0H2UHE5	Protein phosphatase 1A	25	9	17	7	Ppm1a	1.121	1	1.169	0.356507
Q9WVR7	Protein phosphatase 1F	20	5	9	5	Ppm1f	0.893	1	1.16	1
Q5XI34	Protein phosphatase 2 (Formerly 2A), regulatory subunit A (PR 65), alpha isoform, isoform CRA_a	41	19	103	15	Ppp2r1a	0.96	0.293797	1.135	0.00881514
A1L1J4	Protein phosphatase 2C, magnesium dependent, catalytic subunit	40	14	47	14	Pdp1	1.192	0.256582	1.317	0.133558
D3ZBT9	Protein phosphatase 6, regulatory subunit 3	5	4	10	4	Ppp6r3; Ppp6r3-ps1	0.971	1	1.075	1
P05943	Protein S100-A10	18	2	7	2	S100a10	1.911	0.00770616	1.726	0.0158035
P05964	Protein S100-A6	53	4	8	4	S100a6	1.282	0.249238	1.703	0.0391671
A0A0G2JSU3	Protein SET	26	4	9	4	Set	1.135	1	1.443	0.521333
A0A0G2JZM2	Protein transport protein SEC23	9	4	7	4	Sec23a	1.167	0.301293	1.182	0.274975
Q9Z2Q1	Protein transport protein Sec31A	12	10	24	10	Sec31a	0.927	1	1.485	0.0604701
B0BMY7	Protein tyrosine kinase 9-like (A6-related protein) (Predicted), isoform CRA_b	38	11	19	11	LOC684352; Twf2	0.968	1	0.989	1
P22062	Protein-L-isoaspartate(D-aspartate) O-methyltransferase	61	11	57	11	Pcmt1	1.13	0.486648	1.148	0.135722
G3V778	Protein-serine/threonine kinase	15	5	12	4	Pdk4	0.418	0.268932	0.691	0.901168
G3V843	Prothrombin	12	7	12	7	F2	1.091	0.396946	1.259	0.0432604
P06302	Prothymosin alpha	21	3	7	3	Ptma; LOC100359583	1.452	0.965518	1.422	0.576108
P61459	Pterin-4-alpha-carbinolamine dehydratase	22	2	3	2	Pcbd1	0.999	1	1.115	1
P85973	Purine nucleoside phosphorylase	39	8	54	8	Pnp	1.51	0.0153216	1.611	0.00584721
Q68FT3	Pyridine nucleotide-disulfide oxidoreductase domain-containing protein 2	25	11	31	11	Pyroxd2	0.656	<0.01	0.813	0.0263206
D3ZCA0	Pyridoxal phosphate homeostasis protein	37	8	25	8	Prosc; Plpbp	1.083	0.540049	0.956	1
O88794	Pyridoxine-5'-phosphate oxidase	40	6	30	6	Pnpo	0.937	0.822215	1.056	0.89829
A0A0G2JTL5	Pyruvate carboxylase, mitochondrial	29	24	87	24	Pc	1.008	1	1.199	0.498627
A0A0G2JW90	Pyruvate dehydrogenase E1 component subunit alpha	46	18	228	18	Pdha1 Pdha1l1	1.078	0.318759	0.963	1
P49432	Pyruvate dehydrogenase E1 component subunit beta, mitochondrial	48	14	376	14	Pdhb	1.085	0.0594785	0.977	0.449205
D3ZXA6	Pyruvate dehydrogenase phosphatase regulatory subunit	22	15	51	15	Pdpr	1.264	0.00572036	1.287	0.00963779
A0A0G2JVG3	Pyruvate kinase	53	21	209	2	Pkm	2.114	<0.01	1.674	0.0152684
P11980	Pyruvate kinase PKM	55	26	260	6	Pkm	0.924	0.999749	0.905	0.773877
Q6AYT0	Quinone oxidoreductase	37	9	20	9	Cryz	0.813	0.0654249	1.021	0.879904
P50398	Rab GDP dissociation inhibitor alpha	39	14	45	10	Gdi1	1.307	0.386204	1.454	0.205316
P50399	Rab GDP dissociation inhibitor beta	47	16	80	12	Gdi2	1.055	0.569594	1.187	0.0582552
Q5RKJ9	RAB10, member RAS oncogene family	39	7	36	5	Rab10	1.185	0.360922	1.023	1
A0A0G2K4A0	RAB11 family-interacting protein 5	7	3	4	3	Rab11fip5	0.887	1	1.388	0.797693
A1L1J8	RAB5B, member RAS oncogene family	42	7	27	4	Rab5b	1.093	0.261618	1.19	0.626994
Q5PQK5	Radixin	21	15	59	5	Rdx	1.011	1	1.191	0.940861
Q5U204	Ragulator complex protein LAMTOR3	22	2	13	2	Lamtor3	1.1	1	1.08	1
D4A2G9	RAN-binding protein 1	19	4	8	4	Ranbp1	1.261	0.19979	1.269	0.201973
D4A8F2	Ras suppressor protein 1	46	9	32	9	Rsu1	1.406	0.119229	1.065	1
Q5BJU0	RAS-related 2	32	6	22	5	Rras2	1.042	1	1.054	0.959101
O35509	Ras-related protein Rab-11B	52	10	38	10	Rab11b	1.063	0.49684	1.088	0.569473
P61107	Ras-related protein Rab-14	45	7	26	6	Rab14	1.229	0.628301	1.112	1
Q5EB77	Ras-related protein Rab-18	35	6	17	6	Rab18	1.13	0.838603	1.067	1
Q6NYB7	Ras-related protein Rab-1A	71	12	48	5	Rab1; Rab1a	1.127	0.590269	1.04	1
Q6AXT5	Ras-related protein Rab-21	17	3	10	3	Rab21	1.175	1	1.109	1
F1LP82	Ras-related protein Rab-2A	57	9	26	9	Rab2a	1.041	1	1.007	1
P09527	Ras-related protein Rab-7a	50	9	29	9	Rab7a	1.188	0.151624	1.109	0.338568
Q31274	Rat MHC class I RT1 (RT16) mRNA (u haplotype), 3' end (Fragment)	16	4	15	4	RT1-EC2	1.292	0.0357887	1.268	0.0824077
O55147	Rattus norvegicus utrophin	3	10	21	6	Utrn	1.098	1	1.375	0.274975
D4A4W6	RCG20695, isoform CRA_b	66	5	17	5	Slirp	0.881	0.574304	0.978	1
D3ZTR5	RCG21454	3	2	10	2	Zbed5	1.061	1	1.119	0.867942
M0RAK2	RCG22622	48	5	37	4	LOC684270	0.697	0.0103999	0.897	0.810946
I6L9G6	RCG31562, isoform CRA_c	20	4	19	4	Tardbp	0.946	1	1.149	0.407066
A6HIS0	RCG32667	25	5	18	5	Tcap	1.224	0.337803	1.147	0.373953
Q68FT8	RCG33981, isoform CRA_a	8	3	5	3	Serpinf2	0.929	1	1.357	0.41535
Q32Q54	RCG37273, isoform CRA_a	15	4	8	4	Uqcc; Uqcc1	0.527	<0.01	0.775	0.176053
A0A0H2UHP9	RCG39700, isoform CRA_d	17	3	8	3	Rab6a	1.34	0.33301	1.38	0.28867
D3ZZC1	RCG43947	22	8	25	8	Txndc5	1.211	0.0254122	1.3	0.013267
G3V6H0	RCG48149, isoform CRA_b	74	12	43	5	Rab1b-ps1; Rab1b; LOC100363782; LOC102555167	0.833	0.101925	0.759	0.0159007
G3V852	RCG55135, isoform CRA_b	36	62	224	54	Tln1	1.204	<0.01	1.16	<0.01
D4A3D2	RCG56113, isoform CRA_a	25	10	58	10	Smyd1	0.814	0.207687	1.108	0.979707
A0A0G2K1V7	RCG57156	34	7	21	7	Sgcb	0.992	1	1.196	0.330129
F1LQS6	RCG61833	20	18	46	18	Xdh rCG_61833	1.288	0.00749659	1.367	<0.01
M0RB63	RCG63041	42	2	25	2	LOC684509	0.885	1	1.221	1
B2RZ37	Receptor expression-enhancing protein 5	19	4	12	4	Reep5	1.387	0.405626	1.261	0.28867
P63245	Receptor of activated protein C kinase 1	22	6	15	6	Gnb2l1; Rack1; LOC100911540	0.939	1	1.016	1
Q4G069	Regulator of microtubule dynamics protein 1	33	9	47	9	Rmdn1	0.474	<0.01	0.666	<0.01
D3ZUB0	Reticulocalbin 1	23	4	9	4	Rcn1	1.741	<0.01	1.705	<0.01
A0A0H2UHX1	Reticulon	7	2	12	2	Rtn3	1.076	0.508229	1.246	0.135336
Q6WN19	Reticulon	12	3	16	3	Rtn2	0.748	0.259122	1.066	1
B2GUZ6	Reticulon 4-interacting protein 1	32	9	41	9	Rtn4ip1	0.776	0.0722101	0.844	0.239008
Q9JK11	Reticulon-4	30	20	58	20	Rtn4	1.365	0.0801974	1.463	0.115456
P51647	Retinal dehydrogenase 1	41	16	54	15	Aldh1a1	1.724	<0.01	2.083	<0.01
Q920A6	Retinoid-inducible serine carboxypeptidase	19	7	14	7	Scpep1	1.444	0.205132	1.634	0.111472
D3ZFR9	Retinol dehydrogenase 13	28	7	15	7	Rdh13	0.852	0.187037	1.035	1
P02696	Retinol-binding protein 1	37	4	5	4	Rbp1	1.01	1	1.132	1
B5DEF6	RGD1310159 protein	29	23	54	23	Acad10	0.629	<0.01	0.781	0.015552
Q5M860	Rho GDP dissociation inhibitor beta	24	3	8	3	Arhgdib	1.366	0.0530698	1.287	0.109415
Q5XI73	Rho GDP-dissociation inhibitor 1	41	7	37	7	Arhgdia	1.215	0.0113725	1.118	0.336412
D4A6C5	Rho GTPase-activating protein 1	15	4	19	4	Arhgap1	1.767	<0.01	1.78	<0.01
Q62868	Rho-associated protein kinase 2	8	9	14	8	Rock2	0.989	1	1.069	0.867942
P29315	Ribonuclease inhibitor	17	6	22	6	LOC100360501; Rnh1	1.199	0.290648	1.208	0.320872
A0A0G2JSV3	Ribose-phosphate pyrophosphokinase I -like	20	6	32	6	LOC314140	1.063	0.498456	1.009	1
D4A1P2	Ribosomal protein L10-like	9	2	7	2	Rpl10l	1.019	1	1.033	1
Q6P9U5	Ribosomal protein L9	30	4	11	4	Rpl9	0.993	1	1.019	1
A0A0H2UI38	Ribosomal protein S19-like2	43	7	23	7	Rps19l2 Rps19	1.014	1	0.977	0.845101
O55211	Ribosomal protein S2	34	8	24	8	Rps2	1.024	1	1.062	0.944277
A0A0G2JY70	Ribosomal_S10 domain-containing protein	21	2	10	2		1.125	0.974648	1.069	1
Q5RKI9	Ribosome-recycling factor, mitochondrial	11	2	3	2	Mrrf	0.543	0.0658142	0.797	0.61277
Q6AY80	Ribosyldihydronicotinamide dehydrogenase [quinone]	22	5	13	5	Nqo2	0.874	0.490971	0.841	0.575548
Q6AYT3	RNA-splicing ligase RtcB homolog	32	11	33	11	LOC362855; Rtcb	1.108	0.37693	1.062	0.406258
Q5XFV9	Rps16 protein (Fragment)	26	4	6	4	Rps16	1.031	1	1.349	0.0874647
B0LPN4	Ryanodine receptor 2	21	79	242	79	Ryr2	0.823	<0.01	1.059	0.0668882
Q6AY30	Saccharopine dehydrogenase-like oxidoreductase	29	9	33	9	Sccpdh; LOC100910414; LOC103689999	0.892	0.179463	0.975	1
F1LRB8	S-adenosylmethionine synthase	9	3	6	3	Mat2a rCG_56483	0.66	0.979348	1.174	1
Q498U4	SAP domain-containing ribonucleoprotein	16	3	5	3	Sarnp	0.883	0.980908	1.066	1
F1LWG8	Sarcalumenin	38	27	284	27	Srl	0.663	<0.01	0.78	<0.01
D3ZDQ9	Sarcoglycan, alpha	34	10	31	10	Sgca	0.817	0.244962	1.081	0.840391
F1LYS7	Sarcoglycan, delta	15	4	15	4	Sgcd	0.909	0.7318	1.122	0.861387
Q5XID6	Sarcoglycan, gamma	32	6	29	6	Sgcg	1.04	1	1.348	0.0109179
B5DF63	Sarcolemmal membrane-associated protein	20	16	64	16	Slmap	1.471	<0.01	1.381	<0.01
P11507	Sarcoplasmic/endoplasmic reticulum calcium ATPase 2	33	33	446	20	Atp2a2	0.888	<0.01	1.3	<0.01
Q64380	Sarcosine dehydrogenase, mitochondrial	9	6	12	6	Sardh	0.815	0.537792	0.819	0.721895
D4ABT9	Sarcospan	11	2	4	2	Sspn	1.106	1	1.344	0.947241
A0A0G2K189	Secernin 3	22	7	32	7	Scrn3	1.062	1	0.937	0.565595
Q6AYR8	Secernin-2	11	3	7	3	Scrn2	0.761	0.454209	1.02	1
D4A0F5	Septin 7	27	10	20	9	Sept7 Septin7	1.106	0.91626	1.358	0.274975
B3GNI6	Septin-11	17	6	14	5	Sept11	1.307	0.433105	1.562	0.161185
Q91Y81	Septin-2	24	6	16	6	Sept2	1.257	0.0362528	1.368	<0.01
Q6P9U0	Serine (Or cysteine) peptidase inhibitor, clade B, member 6a	32	10	24	10	Serpinb6; Serpinb6a	0.978	1	1.074	0.355982
Q5M7T5	Serine (Or cysteine) peptidase inhibitor, clade C (Antithrombin), member 1	43	20	71	20	Serpinc1	1.037	0.509015	1.243	0.0490074
Q5U3Z7	Serine hydroxymethyltransferase	19	7	14	6	Shmt2	1.033	1	1.049	1
P05545	Serine protease inhibitor A3K	42	12	105	9	Serpina3c; Serpina3k	0.952	0.834527	1.192	0.110103
Q7TQP6	Serine/threonine-protein kinase TNNI3K	2	2	3	2	Tnni3k	0.632	0.039381	0.756	0.171965
Q64538	Serine/threonine-protein phosphatase (Fragment)	17	6	13	6	Ppp5c	1.097	1	0.981	1
B2RYQ2	Serine/threonine-protein phosphatase 2A activator	15	3	10	3	Ppp2r4; Ptpa	1.11	1	1.393	0.291698
P62716	Serine/threonine-protein phosphatase 2A catalytic subunit beta isoform	19	5	18	5	Ppp2cb	0.963	1	1.077	1
P62138	Serine/threonine-protein phosphatase PP1-alpha catalytic subunit	18	6	33	2	Ppp1ca	1.179	1	1.271	0.33077
M0RCV0	Serine-threonine kinase receptor-associated protein-like	23	5	12	5	LOC100910575	0.878	0.0831132	1.074	0.193139
P12346	Serotransferrin	28	20	241	19	Tf	1.46	<0.01	1.435	<0.01
E0A3N4	Serpina3n-like protein	49	16	72	14	Serpina3n	1.469	<0.01	1.636	<0.01
A0A0G2JSH5	Serum albumin	28	21	661	2	Alb	1.098	0.0751057	1.242	0.00692056
P02770	Serum albumin	28	21	646	2	Alb	1.063	0.837437	0.967	0.938868
B0BNE5	S-formylglutathione hydrolase	36	7	28	7	Esd	0.846	0.255862	1.018	1
Q925Q9	SH3 domain-containing kinase-binding protein 1	7	5	16	5	Sh3kbp1	1.125	0.287097	1.042	1
B0K040	Sh3bgr protein (Fragment)	32	7	25	7	Sh3bgr	0.944	0.753215	1.097	0.97379
P70584	Short/branched chain specific acyl-CoA dehydrogenase, mitochondrial	19	6	11	6	Acadsb	0.581	0.0103999	1.07	1
P15651	Short-chain specific acyl-CoA dehydrogenase, mitochondrial	42	15	274	15	Acads	0.88	0.00751758	0.797	<0.01
D4ACC5	Similar to 106 kDa O-GlcNAc transferase-interacting protein (Predicted), isoform CRA_a	6	3	7	3	Trak1	1.308	0.586025	0.759	0.594986
A0A0G2K896	Similar to RIKEN cDNA 1300017J02	8	6	15	5	RGD1310507	1.064	1	1.531	0.9945
D3ZML4	Similar to RIKEN cDNA 5730502D15 gene (Predicted)	14	3	5	3	Trabd	0.756	0.212102	0.842	0.569473
Q5FVG5	Similar to tropomyosin 1, embryonic fibroblast-rat, isoform CRA_c	54	23	170	4	Tpm2	0.893	1	1.239	0.827324
P28042	Single-stranded DNA-binding protein, mitochondrial	39	5	16	5	Ssbp1	0.875	0.941808	0.876	0.956674
D4ACP2	Small integral membrane protein 12	32	3	5	3	LOC685634; Smim12	1.079	1	1.212	0.659372
Q925F0	Small muscular protein	47	4	18	4	Smpx	0.823	0.907807	0.946	1
B5DES0	Small nuclear ribonucleoprotein Sm D2	25	2	5	2	Snrpd2	0.911	1	1.496	0.880719
B5DFL0	Snta1 protein	23	10	23	9	Snta1	0.699	0.111055	1.028	1
Q01728	Sodium/calcium exchanger 1	7	5	10	4	Slc8a1	1.115	1	1.829	0.16461
P06685	Sodium/potassium-transporting ATPase subunit alpha-1	37	33	165	23	Atp1a1	0.881	0.326088	1.068	0.406258
P07340	Sodium/potassium-transporting ATPase subunit beta-1	22	5	31	5	Atp1b1	0.752	0.0106925	0.901	0.474019
Q63377	Sodium/potassium-transporting ATPase subunit beta-3	18	3	8	3	Atp1b3	0.868	1	1.347	0.895117
P19357	Solute carrier family 2, facilitated glucose transporter member 4	15	6	13	6	Slc2a4	0.765	0.110449	0.882	0.574155
F1LX07	Solute carrier family 25 member 12	45	21	94	17	Slc25a12 LOC100360985	0.91	0.590269	1.207	0.032742
F1LZW6	Solute carrier family 25 member 13	49	18	81	14	Slc25a13	1.033	1	1.357	<0.01
Q5XIL4	Sorbin and SH3 domain containing 3, isoform CRA_b	12	7	11	7	Sorbs3	0.938	1	1.04	0.950467
F1M8Z8	Sorbin and SH3 domain-containing protein 1	36	26	109	3	Sorbs1	1.483	0.013966	1.107	1
F1M820	Sorbin and SH3 domain-containing protein 1	26	26	105	3	Sorbs1	1.04	0.303945	0.984	0.801326
F1LPM3	Sorbin and SH3 domain-containing protein 2	29	25	127	25	Sorbs2	1.941	<0.01	1.647	<0.01
P27867	Sorbitol dehydrogenase	26	8	20	8	Sord	0.84	0.0478394	0.889	0.251054
Q6AXV4	Sorting and assembly machinery component 50 homolog	30	12	54	12	Samm50	0.945	0.532993	1.037	0.57367
B2RYP4	Sorting nexin 2	14	6	9	5	Snx2	0.957	1	1.233	0.96309
E9PT90	Spartin	5	2	4	2	Spart Spg20	1.009	1	0.871	1
Q6IRK8	Spectrin alpha chain, non-erythrocytic 1	66	131	650	2	Sptan1	1.338	0.360256	1.288	0.274975
A0A0G2K1Y8	Spectrin alpha chain, non-erythrocytic 1	65	134	658	5	Sptan1	1.182	<0.01	1.172	<0.01
G3V6S0	Spectrin beta chain	50	95	432	85	Sptbn1	1.23	<0.01	1.248	<0.01
Q6XDA0	Spectrin beta chain	15	22	49	17	Sptb	1.03	1	1.413	0.660386
D4A678	Spectrin, alpha, erythrocytic 1	17	28	56	27	Spta1	1.058	0.569594	1.267	0.0118174
A0A0G2K4X8	S-phase kinase-associated protein 1	36	6	19	6	Skp1	1.093	1	1.079	1
Q63413	Spliceosome RNA helicase Ddx39b	10	4	12	4	Ddx39b	0.957	1	1.086	0.382789
D3ZMS1	Splicing factor 3b, subunit 2	4	2	6	2	Sf3b2	0.961	1	0.835	0.483422
Q4FZT8	SPRY domain-containing protein 4	35	6	18	6	Spryd4	0.839	0.56119	0.962	1
D4A1Y9	Steroid 5 alpha-reductase 2-like 2 (Predicted), isoform CRA_b	8	2	3	2	Tecrl	0.828	0.923239	1.313	0.707479
Q4FZT0	Stomatin-like protein 2, mitochondrial	31	9	17	9	Stoml2	1.274	0.287097	1.466	0.0476968
F1M953	Stress-70 protein, mitochondrial	54	30	275	29	Hspa9	0.946	0.0600922	0.92	0.0322693
O35814	Stress-induced-phosphoprotein 1	38	20	63	20	Stip1	1.234	<0.01	1.25	<0.01
Q63638	Striated muscle-specific serine/threonine-protein kinase	10	19	49	19	Speg	0.894	1	0.881	1
Q6PCT8	Succinate dehydrogenase [ubiquinone] cytochrome b small subunit, mitochondrial	11	2	4	2	Sdhd	0.89	1	1.192	0.92463
Q920L2	Succinate dehydrogenase [ubiquinone] flavoprotein subunit, mitochondrial	41	21	372	21	Sdha	0.887	0.301185	0.876	0.330129
P21913	Succinate dehydrogenase [ubiquinone] iron-sulfur subunit, mitochondrial	26	9	101	9	Sdhb	0.862	0.734626	0.83	0.275235
Q641Z9	Succinate dehydrogenase complex subunit C	24	3	17	3	Sdhc	1.118	1	0.836	1
A0A0H2UHE1	Succinate--CoA ligase [ADP/GDP-forming] subunit alpha, mitochondrial	30	9	140	9	Suclg1	0.729	<0.01	0.786	<0.01
B2RZ24	Succinate-CoA ligase subunit beta (Fragment)	50	20	216	20	Sucla2	0.91	0.0178991	0.92	0.0954657
Q499V7	Succinate-CoA ligase subunit beta (Fragment)	50	20	105	20	Suclg2	0.744	<0.01	0.825	<0.01
P51650	Succinate-semialdehyde dehydrogenase, mitochondrial	36	14	37	14	Aldh5a1	0.762	0.366981	0.795	0.574155
B2GV06	Succinyl-CoA:3-ketoacid coenzyme A transferase 1, mitochondrial	53	20	658	20	Oxct1	1.851	<0.01	1.555	<0.01
G3V6R5	Sulfite oxidase	33	12	36	12	Suox	0.703	0.118577	0.826	0.701397
Q6LDS4	Superoxide dismutase [Cu-Zn]	38	6	56	6	Sod1	1	1	0.996	1
P07895	Superoxide dismutase [Mn], mitochondrial	64	11	187	11	Sod2	0.969	0.853086	0.894	0.516831
D3ZEV8	Sushi domain containing 2 (Predicted), isoform CRA_a	11	6	12	6	Susd2	0.998	1	1.272	0.279428
Q3MIE4	Synaptic vesicle membrane protein VAT-1 homolog	17	5	8	5	Vat1	1.473	0.0330277	1.71	0.0166854
Q9WVJ4	Synaptojanin-2-binding protein	32	4	9	4	Synj2bp	0.763	0.0845049	0.805	0.0563951
B1VKB4	Synaptopodin	16	10	25	10	Synpo	0.881	0.0414216	1.068	0.773546
D3ZZ68	Synaptopodin 2-like	19	11	34	11	Synpo2l	1.085	0.574443	1.008	1
D4A702	Synaptopodin-2	23	21	63	21	Synpo2	1.162	0.0905986	1.07	0.778323
D3ZM91	Syncoilin (Predicted)	24	8	15	8	Sync	1.102	1	1.136	1
A0A096MK54	Synemin	26	20	33	20	Synm	2.541	<0.01	1.711	0.0103555
A0A0G2K4U8	Syntaxin-12	21	3	16	3	Stx12	1.076	1	1.193	0.616254
D3ZWC6	Syntrophin, basic 1 (Predicted)	38	17	47	15	Sntb1	1.107	0.823332	1.046	0.46085
D3ZA84	Talin 2	34	66	202	58	Tln2	1.037	0.342038	1.167	<0.01
A0A0G2K2T1	Taxilin beta	27	14	26	14	Txlnb	0.869	0.184021	0.938	1
P28480	T-complex protein 1 subunit alpha	34	15	47	15	Tcp1	1.15	1	1.242	0.289498
Q5XIM9	T-complex protein 1 subunit beta	52	20	81	20	Cct2	1.218	0.0178991	1.183	0.0646412
Q7TPB1	T-complex protein 1 subunit delta	23	12	27	12	Cct4	1.143	0.139165	1.267	0.0120194
Q68FQ0	T-complex protein 1 subunit epsilon	39	19	50	19	Cct5	1.185	0.0435763	1.235	0.029852
D4AC23	T-complex protein 1 subunit eta	26	12	35	12	Cct7	1.216	<0.01	1.266	<0.01
Q6P502	T-complex protein 1 subunit gamma	33	16	66	16	Cct3	1.154	0.160705	1.286	0.0260009
F1LN42	Tensin 1	32	37	96	36	Tns1	0.83	0.0727785	1.014	1
D3ZTN1	Tescalcin	33	6	14	6	Tesc	0.795	1	1.611	0.964324
A0A0G2KAW4	Thimet oligopeptidase	11	6	12	6	Thop1	0.954	1	0.858	0.604302
P11232	Thioredoxin	31	3	14	3	Txn1	1.107	1	1.216	0.931728
G3V912	Thioredoxin domain containing 13	19	5	7	5	Tmx4	1.16	0.311008	1.325	0.0724392
A0A0G2K3Z9	Thioredoxin domain-containing protein	45	9	69	9	Prdx1l1	1.222	0.0416105	1.129	0.282655
R9PXU4	Thioredoxin reductase 1, cytoplasmic	24	8	18	8	Txnrd1	1.017	1	1.142	0.845101
Q9Z0J5	Thioredoxin reductase 2, mitochondrial	35	13	69	13	Txnrd2	0.812	0.113947	0.849	0.483422
A0A0G2K737	Thioredoxin-like protein 1	32	6	19	6	Txnl1	1.213	0.659113	1.118	1
P24329	Thiosulfate sulfurtransferase	39	10	41	9	Tst	0.702	<0.01	0.91	0.356507
Q68FW7	Threonine--tRNA ligase, mitochondrial	19	11	29	10	Tars2	1.172	0.303945	1.235	0.224748
Q5M7V8	Thyroid hormone receptor-associated protein 3	4	2	4	2	Thrap3	1	1	1.121	1
A0A0G2K2P5	Tight junction protein ZO-1	10	12	25	12	Tjp1	1.02	1	0.958	1
A2VCX1	TIP41-like protein	23	3	10	3	Tiprl	0.77	0.674025	0.851	0.994846
Q9WVJ6	Tissue-type transglutaminase	35	21	107	21	Tgm2	3.547	<0.01	2.41	<0.01
Q63580	Titin (Fragment)	48	8	53	8	Ttn	0.933	1	0.892	0.298309
Q9JJ49	Titin (Fragment)	52	8	57	8	Ttn	0.905	0.498456	0.908	0.615464
P97851	Titin protein homolog (Fragment)	60	3	26	3	Ttn	0.935	1	0.925	1
B1WBR4	Tnnt2 protein	47	20	527	20	Tnnt2	0.932	0.97405	0.917	0.65741
B4F793	Tnxb protein (Fragment)	10	6	11	6	Tnxa-ps1	1.632	0.0627547	1.579	0.0877182
A2RUW1	Toll-interacting protein	13	3	4	3	Tollip	0.965	1	0.858	1
Q499Q2	TPD52-like 1	41	6	15	6	Tpd52l1	0.931	1	0.912	1
Q9EQS0	Transaldolase	26	9	30	9	Taldo1	0.944	0.907471	1.017	1
Q91ZW1	Transcription factor A, mitochondrial	34	9	19	9	Tfam	1.008	1	0.959	1
F1LPS8	Transcriptional activator protein Pur-alpha	31	7	21	6	Pura	1.083	0.422745	1.059	0.254277
A0A0G2JUX5	Transcriptional activator protein Pur-beta	38	7	13	6	Purb	1.193	0.301239	1.078	1
P61589	Transforming protein RhoA	22	3	13	3	Rhoa	1.02	1	1.012	1
A0A0G2JWK7	Transgelin	49	10	34	10	Tagln	0.652	<0.01	1.27	0.0604701
Q5XFX0	Transgelin-2	61	10	63	10	Tagln2	1.608	0.0165279	1.516	0.0199824
P46462	Transitional endoplasmic reticulum ATPase	40	29	166	29	Vcp	1.21	<0.01	1.077	0.0681226
G3V826	Transketolase	22	9	27	9	Tkt	1.279	0.0880741	1.539	0.0263206
D4A601	Translational activator of cytochrome c oxidase 1	23	4	7	4	Taco1	1.132	1	0.868	1
P63029	Translationally-controlled tumor protein	35	5	23	5	Tpt1	0.919	1	0.985	1
Q63584	Transmembrane emp24 domain-containing protein 10	22	4	9	4	Tmed10	1.486	0.00739325	1.443	0.0141414
Q5HZA9	Transmembrane protein 126A	12	2	7	2	Tmem126a	0.839	0.775998	1.158	0.906785
D3ZZT3	Transmembrane protein 182	10	2	11	2	Tmem182	1.127	0.870056	1.108	0.483422
F1LQZ0	Transmembrane protein 65	14	3	5	3	Tmem65	0.643	<0.01	0.783	0.0308755
A0A0G2JXP4	Transport and golgi organization 2 homolog	26	5	13	5	RGD1310348; Tango2	0.907	0.974648	0.847	0.669406
P02767	Transthyretin	63	7	46	7	Ttr	1.127	1	1.114	1
Q64428	Trifunctional enzyme subunit alpha, mitochondrial	49	31	562	31	Hadha	0.441	<0.01	0.528	<0.01
Q60587	Trifunctional enzyme subunit beta, mitochondrial	54	20	226	20	Hadhb	0.444	<0.01	0.559	<0.01
P48500	Triosephosphate isomerase	50	11	153	11	Tpi1; LOC100911515	1.055	0.133565	1.023	1
A0JPQ4	Tripartite motif-containing protein 72	41	16	133	16	Trim72	1.161	0.00910686	1.108	0.0718134
Q9EQV6	Tripeptidyl-peptidase 1	14	4	11	4	Tpp1	0.775	0.603589	0.877	1
Q64560	Tripeptidyl-peptidase 2	20	17	41	17	Tpp2	1.467	<0.01	1.483	<0.01
Q4VBH2	tRNA nucleotidyl transferase 1	13	4	11	4	Trnt1	0.895	1	1.093	0.448773
D3ZSG3	Tropomodulin 4	19	5	18	4	Tmod4	0.248	<0.01	0.492	<0.01
Q6IMZ5	Tropomodulin-1	50	17	82	15	Tmod1	1.294	<0.01	1.075	0.257753
Q923Z2	Tropomyosin 1, alpha, isoform CRA_a	62	26	267	4	Tpm1	0.709	0.0064618	1.142	0.449042
P04692	Tropomyosin alpha-1 chain	73	34	488	9	Tpm1	0.999	1	0.945	0.867942
Q63610	Tropomyosin alpha-3 chain	42	16	194	5	Tpm3	1.527	0.0782059	1.461	0.101601
P09495	Tropomyosin alpha-4 chain	48	19	122	6	Tpm4	1.291	0.00657804	1.122	0.0750771
P23693	Troponin I, cardiac muscle	35	10	270	10	Tnni3	0.923	1	0.925	0.993363
A0A0G2K673	Tryptophanyl-tRNA synthetase	15	5	12	5	Wars	1.375	0.0545098	1.163	0.37204
P68370	Tubulin alpha-1A chain	45	17	181	5	Tuba1a	1.531	<0.01	1.519	<0.01
Q5XIF6	Tubulin alpha-4A chain	39	13	183	3	Tuba4a	1.541	<0.01	1.575	<0.01
Q6AY56	Tubulin alpha-8 chain	39	12	139	3	Tuba8	0.82	0.00572036	1.058	0.570919
Q4QQV0	Tubulin beta chain	43	12	107	4	Tubb6	1.648	0.117246	1.52	0.198872
P85108	Tubulin beta-2A chain	49	15	184	4	Tubb2a	1.082	0.53367	1.23	0.2083
P69897	Tubulin beta-5 chain	52	17	222	5	Tubb5	1.61	<0.01	1.433	<0.01
Q6PEC1	Tubulin-specific chaperone A	15	2	4	2	Tbca	0.853	1	1.257	0.92463
Q6PCT3	Tumor protein D54	31	5	13	5	Tpd52l2	1.023	1	1.125	0.695289
Q6IRE4	Tumor susceptibility gene 101 protein	13	4	6	4	Tsg101	1.059	1	1.237	0.566416
B0BN97	Txndc12 protein (Fragment)	31	5	11	5	Txndc12	1.674	<0.01	1.633	0.0121807
P41499	Tyrosine-protein phosphatase non-receptor type 11	26	11	33	11	Ptpn11	1.072	1	1.004	1
Q4KM49	Tyrosine--tRNA ligase, cytoplasmic	12	5	8	5	Yars	1.061	0.980908	0.941	0.979707
F2Z3T9	U2 snRNP auxiliary factor large subunit	12	4	11	4	U2af2	0.856	1	0.959	1
B2RZA9	Ube2l3 protein	56	6	40	6	Ube2l3; NEWGENE_1308361	1.153	0.0623879	1.109	0.328674
A0A140TAI1	Ubiquilin 1, isoform CRA_a	8	3	7	3	Ubqln1	1.25	0.696438	0.964	1
Q68FU7	Ubiquinone biosynthesis monooxygenase COQ6, mitochondrial	36	12	38	12	Coq6	0.69	0.0368319	0.86	0.899636
Q68FT1	Ubiquinone biosynthesis protein COQ9, mitochondrial	45	9	137	9	Coq9	0.568	<0.01	0.679	<0.01
D3ZVQ0	Ubiquitin carboxyl-terminal hydrolase	26	17	38	17	Usp5	1.088	0.972053	1.078	1
Q5U2N2	Ubiquitin carboxyl-terminal hydrolase	33	13	27	13	Usp14	0.92	1	1.104	0.938868
Q9ES53	Ubiquitin recognition factor in ER-associated degradation protein 1	23	4	8	4	Ufd1l; Ufd1	1.026	1	1.068	1
B2RYG6	Ubiquitin thioesterase OTUB1	29	6	14	6	Otub1	1.024	1	1.177	0.66468
Q9EQX9	Ubiquitin-conjugating enzyme E2 N	62	7	39	7	Ube2n	1.052	0.809826	1.127	0.793493
D3ZFY8	Ubiquitin-conjugating enzyme E2 V1	23	4	16	2	Ube2v1; LOC679539; LOC100912618	1.027	0.75167	1.103	0.50276
D3ZNQ6	Ubiquitin-conjugating enzyme E2M	25	5	14	5	Ube2m	1.027	1	1.059	0.947598
Q5U300	Ubiquitin-like modifier-activating enzyme 1	36	26	89	26	Uba1	1.073	0.786479	1.235	0.161232
Q499N6	UBX domain-containing protein 1	21	3	8	3	Ubxn1	1.016	1	1.005	1
D3ZF39	UDP-N-acetylglucosamine pyrophosphorylase 1	15	6	14	6	Uap1	2.153	0.0278157	2.271	0.0799711
Q4KM73	UMP-CMP kinase	46	7	29	7	Cmpk1	0.958	1	1.021	1
A0A096MJB5	Unc-45 myosin chaperone B	33	23	56	23	Unc45b	0.997	1	1.193	0.436392
Q63355	Unconventional myosin-Ic	26	20	48	20	Myo1c	0.945	0.984922	1.046	1
M0R5J4	Uncharacterized protein	59	19	346	15		1.351	<0.01	1.181	<0.01
F1M7L9	Uncharacterized protein	26	16	66	16		1.231	0.00885132	1.137	0.106019
F1LM19	Uncharacterized protein	8	2	9	2		1.202	0.263746	1.139	0.773877
D3ZJE2	Uncharacterized protein	19	2	8	2	Rpl12-ps1	1.042	1	1.022	1
F1LTJ5	Uncharacterized protein	21	37	147	37		1.013	1	0.999	0.92463
D3ZM33	Uncharacterized protein	18	3	6	3	LOC100362298	1.011	1	0.895	1
D3Z874	Uncharacterized protein	42	16	109	16		0.994	1	0.988	1
F1M4I1	Uncharacterized protein	27	11	25	10		0.991	1	1.289	0.79403
D4A8Y1	Uncharacterized protein	38	24	190	24		0.899	0.15409	0.922	0.110288
D3ZW57	Uncharacterized protein	19	2	3	2	N/A	0.748	0.913944	1.558	0.648177
F1LWK7	Uncharacterized protein (Fragment)	22	12	52	7		1.003	0.915204	0.923	1
Q642A4	UPF0598 protein C8orf82 homolog	26	5	19	5	MGC94207	0.89	0.971158	0.934	1
Q4V8I9	UTP--glucose-1-phosphate uridylyltransferase	56	22	118	22	Ugp2	0.925	0.171763	0.937	1
A0A0G2JXT0	Vacuolar protein sorting-associated protein 26A	20	6	8	6	Vps26a	1.003	1	1.573	0.113993
G3V8A5	Vacuolar protein sorting-associated protein 35	27	18	54	18	Vps35	1.087	1	1.414	0.168943
P0C0A1	Vacuolar protein-sorting-associated protein 25	28	5	10	5	Vps25	0.954	1	1.132	0.577255
Q04462	Valine--tRNA ligase	25	21	53	21	Vars	0.951	1	0.946	1
Q4KLZ0	Vanin 1	23	7	30	7	Vnn1	2.051	<0.01	1.787	0.0291259
Q64232	Very-long-chain enoyl-CoA reductase	17	5	6	5	Tecr	0.911	1	1.035	1
Q9Z270	Vesicle-associated membrane protein-associated protein A	32	6	30	5	Vapa	1.057	1	1.158	0.767924
Q9Z269	Vesicle-associated membrane protein-associated protein B	23	5	18	4	Vapb	0.926	0.736668	0.889	0.0992621
P31000	Vimentin	68	30	250	23	Vim	1.924	<0.01	1.625	<0.01
A0A0G2K8V2	Vinculin	59	58	401	58	Vcl	1.106	0.0501807	1.104	0.0583918
Q9Z2L0	Voltage-dependent anion-selective channel protein 1	68	15	273	15	Vdac1	1.313	0.0407854	0.845	0.339298
P81155	Voltage-dependent anion-selective channel protein 2	35	8	93	7	Vdac2	1.011	0.873498	0.89	0.372323
A0A0G2JSR0	Voltage-dependent anion-selective channel protein 3	43	9	79	8	Vdac3	1.109	0.0717109	0.883	0.0351692
A0A0G2K3W1	von Willebrand factor A domain-containing 8	21	8	22	8	Vwa8	0.566	0.0547995	0.677	0.0782247
Q642A6	von Willebrand factor A domain-containing protein 1	34	8	18	8	Vwa1	1.105	1	1.149	1
P62815	V-type proton ATPase subunit B, brain isoform	12	5	10	5	Atp6v1b2	1.151	0.253938	1.418	0.0194898
Q5RKI0	WD repeat-containing protein 1	38	16	79	16	Wdr1	1.069	0.343365	1.129	0.525186
O54975	Xaa-Pro aminopeptidase 1	17	8	20	8	Xpnpep1	1.408	0.0235231	1.415	0.015867
Q5I0D7	Xaa-Pro dipeptidase	15	7	8	7	Pepd	1.107	1	1.21	0.902194
D4ABA9	Xin actin-binding repeat containing 1	24	18	39	18	Xirp1	2.095	<0.01	1.787	0.01376
F1LMC2	Xin actin-binding repeat-containing protein 2	29	72	166	72	Xirp2	4.868	<0.01	2.793	<0.01
Q3ZAV2	Y-box-binding protein 1	8	2	4	2	Ybx1	0.952	1	1.024	1
D4A264	Zinc-binding alcohol dehydrogenase, domain-containing 2	33	8	29	8	Zadh2	0.618	0.0360993	0.76	0.682695
D4A7U1	Zyxin	24	8	29	8	Zyx	1.787	0.0202536	1.835	0.01376
